# Supplementary material for: Viral–Host Interactome Analysis Reveals Chicken STAU2 Interacts With Non-structural Protein 1 and Promotes the Replication of H5N1 Avian Influenza Virus
Source: Front Immunol. 2021 Apr 21;12:590679. doi: 10.3389/fimmu.2021.590679 (PMC8098808; doi:10.3389/fimmu.2021.590679)
Supplement: Supplementary Table 1 — List of the host proteins that co-immunoprecipitated with 11 H5N1 AIV viral proteins. [file Table_1.XLSX]

## Sheet: 所有蛋白的SAINT值
Bait	PreyGene	SAINT data
HA	F1P3X4	1
HA	F1P3X1	1
HA	R4GLP6	1
HA	P68139	1
HA	F1NKL4	1
HA	P09644	1
HA	P02604	1
HA	P16419	1
HA	H9L340	1
HA	F1NEI9	1
HA	E1C2U4	1
HA	F1NAK4	1
HA	F1NMC3	1
HA	F1NB52	1
HA	E1BV83	1
HA	F1N8D4	1
HA	Q8AWB8	1
HA	Q8AWB7	1
HA	F1P2G5	1
HA	Q90WF1	1
HA	F1NY82	1
HA	F1P064	1
HA	F1P455	1
HA	F1NBL6	1
HA	E1BW84	1
HA	E1C612	1
HA	F1NHL2	1
HA	Q5ZL00	1
HA	F1P0K1	1
HA	F1NA05	1
HA	E1BSS3	1
HA	E1C1B8	1
HA	H9L3L2	1
HA	F1NWT0	1
HA	F1NFJ0	1
HA	F1NS48	1
HA	F1NSY1	1
HA	Q90YA3	1
HA	F1P204	1
HA	F1N8H6	1
HA	E1C3A1	1
HA	Q5ZJA7	1
HA	F1P4P8	1
HA	R9PXN5	1
HA	Q5MFW2	1
HA	MS001	1
HA	Q5ZMD9	0.9997
HA	E1BSN7	0.9997
HA	F1NWG6	0.9997
HA	Q5ZKL0	0.9997
HA	F1NDN4	0.9997
HA	F1P0Z6	0.9997
HA	Q8JHF6	0.9997
HA	E1BVP1	0.9997
HA	F1NGU3	0.9997
HA	F1P269	0.9997
HA	F1P0U1	0.9997
HA	E1BV44	0.9993
HA	Q03669	0.9993
HA	E1BQU4	0.9993
HA	F1NV57	0.9993
HA	Q5ZHR4	0.9993
HA	R9PXM7	0.999
HA	H9L029	0.999
HA	E1C784	0.999
HA	F1NWI3	0.999
HA	F1NBY5	0.999
HA	Q9I8D6	0.9987
HA	E1BXY4	0.9987
HA	Q90XD9	0.9987
HA	Q5F3U9	0.9987
HA	Q5F4B9	0.9983
HA	F1N9U0	0.998
HA	E1C2I9	0.998
HA	F1NFR4	0.998
HA	E1C0F1	0.9977
HA	F1NSP7	0.9973
HA	F1P458	0.9973
HA	E1C593	0.9973
HA	F1NZJ9	0.9973
HA	F1P5J5	0.9973
HA	E1C163	0.997
HA	E1BW97	0.997
HA	F1NYZ2	0.9967
HA	R4GMC7	0.9967
HA	Q5ZHU4	0.9967
HA	Q5ZLA7	0.9967
HA	F1NTV6	0.9967
HA	F1NK98	0.9967
HA	R4GJ59	0.9967
HA	Q9PTD6	0.9963
HA	E1BZ74	0.9963
HA	F1NGM0	0.9963
HA	Q98906	0.9963
HA	E1C8Z0	0.996
HA	F1NIQ3	0.996
HA	E1C312	0.9957
HA	Q5ZJ70	0.9957
HA	F1NVR7	0.9953
HA	D0VX29	0.995
HA	E1BTX9	0.9947
HA	E1BS10	0.9943
HA	Q5ZM62	0.994
HA	Q5F424	0.994
HA	E1C8W4	0.994
HA	Q8AYP7	0.9937
HA	F1NV49	0.9933
HA	F1P360	0.9933
HA	E1BRA6	0.993
HA	F1NBA8	0.993
HA	E1BSE6	0.993
HA	H9L0A9	0.992
HA	F1NK59	0.9917
HA	E1C6X2	0.9913
HA	F1NG89	0.9913
HA	F1NCS6	0.991
HA	F1NV15	0.9907
HA	F1NS60	0.9893
HA	F1NFC6	0.9883
HA	Q5ZIC8	0.988
HA	F1NK38	0.9867
HA	F1NBN1	0.986
HA	E1C3P5	0.986
HA	Q5ZLD1	0.9843
HA	Q5F348	0.984
HA	Q5ZMB8	0.9837
HA	F1NHT7	0.9837
HA	Q5ZLG0	0.9833
HA	E1C2S1	0.9833
HA	F1NLT1	0.983
HA	F1NP16	0.983
HA	E1BUS2	0.9823
HA	F1NZ25	0.9813
HA	O42388	0.981
HA	E1C2M8	0.98
HA	Q6EE59	0.98
HA	F1NSP8	0.9797
HA	A2IAR9	0.9793
HA	E1C4M0	0.9793
HA	R4GJK6	0.979
HA	E1BZ33	0.979
HA	F1NPF0	0.9783
HA	E1C6M6	0.9783
HA	E1BYJ2	0.977
HA	F1NV33	0.9767
HA	E1BV75	0.9763
HA	E1C4Q0	0.9753
HA	E1BVP6	0.975
HA	E1C0W9	0.975
HA	E1BQC5	0.9733
HA	E1BUN1	0.972
HA	Q5ZMF5	0.9713
HA	F1NN08	0.971
HA	E1C458	0.9693
HA	Q71SF9	0.969
HA	F1NP63	0.9687
HA	F1NJL2	0.9687
HA	Q5F3Q0	0.9687
HA	F1P4X7	0.9683
HA	O57389	0.9677
HA	E1BW27	0.967
HA	Q5ZMW1	0.9667
HA	E1BQU2	0.966
HA	Q5ZKR8	0.9653
HA	E1C6Q1	0.964
HA	F1NNI2	0.9637
HA	H9L366	0.9637
HA	F1NHJ5	0.9633
HA	E1C805	0.9633
HA	E1C123	0.963
HA	Q5F411	0.9627
HA	Q5ZLK5	0.962
HA	F1P0R5	0.9613
HA	Q5ZL99	0.9613
HA	E1C2Z5	0.961
HA	F1NPQ0	0.9607
HA	E1C3Y5	0.9607
HA	F1NXM2	0.9603
HA	Q5ZI39	0.96
HA	F1NYW0	0.959
HA	F1NV90	0.9587
HA	R4GHS0	0.958
HA	Q5F3T9	0.958
HA	F1NE60	0.9567
HA	F1NMB3	0.9543
HA	E1BSA7	0.9543
HA	Q5ZKJ0	0.9513
HA	F1NW17	0.9503
HA	F1NCN4	0.9503
HA	Q5ZKI3	0.9503
HA	F1P0J3	0.95
HA	F1NNW0	0.949
HA	E1BSK1	0.9487
HA	F1NG69	0.944
HA	F1P3I3	0.9427
HA	Q90681	0.9407
HA	E1BRV6	0.94
HA	E1BQV7	0.9393
HA	F1P376	0.9393
HA	F1NWS8	0.939
HA	F1NS86	0.937
HA	F1NRG5	0.937
HA	E1BTL3	0.9357
HA	F1NEI2	0.935
HA	E1C4M3	0.9333
HA	Q5W4T6	0.9327
HA	E1BZL0	0.9303
HA	E1C7I8	0.9283
HA	Q800K9	0.927
HA	Q5ZMF9	0.9257
HA	Q9I898	0.9133
HA	Q05623	0.9027
HA	E1BV34	0.8957
HA	P47826	0.83
HA	F1NN63	0.797
HA	E1BWJ5	0.7967
HA	F1NDL1	0.7403
HA	E1C2R8	0.733
HA	E1C0J4	0.715
HA	A6BM71	0.6743
HA	P00548	0.6667
HA	F1NJ10	0.6667
HA	F1NM49	0.6667
HA	F1P179	0.6667
HA	Q5ZJQ6	0.6663
HA	F1NZJ2	0.6657
HA	E1C523	0.6657
HA	F1NU79	0.6647
HA	Q5ZM36	0.6647
HA	E1C0M8	0.6647
HA	Q90576	0.6647
HA	F1NPA9	0.6637
HA	E1BRG6	0.6633
HA	Q5ZIF0	0.6627
HA	F1NZ24	0.6627
HA	E1C9F6	0.6627
HA	P00368	0.6623
HA	E1BUD3	0.662
HA	Q5ZM11	0.6617
HA	Q9DEH3	0.661
HA	E1C3A9	0.6603
HA	F1NZF0	0.6597
HA	P63247	0.658
HA	R4GIN8	0.6577
HA	R4GIN3	0.656
HA	P48440	0.6557
HA	E1C660	0.6543
HA	F1NU73	0.6533
HA	F1NYY0	0.6517
HA	E1BQB7	0.6507
HA	F1NV47	0.6503
HA	F1NPD3	0.6503
HA	F1NUP9	0.65
HA	F1NLG5	0.6497
HA	Q5F470	0.6493
HA	F1P2G6	0.649
HA	F1N8Z4	0.6487
HA	E1C262	0.6473
HA	F1P5B1	0.6473
HA	Q5ZIX5	0.6467
HA	F1NVF0	0.646
HA	R4GIQ2	0.645
HA	F1NXV4	0.645
HA	Q5ZMA1	0.645
HA	E1C3M4	0.6433
HA	F1NK96	0.6433
HA	F1NCS8	0.6427
HA	E1C8R1	0.6423
HA	F1NNU7	0.6423
HA	E1C9I9	0.6423
HA	F1NMT5	0.6403
HA	F1NPA2	0.6393
HA	E1C2R6	0.639
HA	F1NP58	0.638
HA	F1NJU7	0.6377
HA	Q5ZKN9	0.637
HA	R4GLK3	0.6367
HA	E1BUY5	0.6357
HA	F1NIZ6	0.6353
HA	F1NC49	0.6347
HA	F1P0C8	0.634
HA	F1P1F4	0.633
HA	F1NFZ9	0.6327
HA	F1NCA2	0.6323
HA	E1BYG8	0.6317
HA	F1NSZ4	0.6317
HA	E1BTZ4	0.6313
HA	E1BZK3	0.6307
HA	F1NM07	0.629
HA	F1NIK3	0.628
HA	F1P4F4	0.6277
HA	F1NPG2	0.625
HA	F1P3J2	0.6227
HA	Q6IFY8	0.621
HA	F1P4D9	0.621
HA	Q90965	0.6203
HA	B4X9P4	0.62
HA	Q5ZMM8	0.619
HA	B0FLP0	0.6137
HA	Q6PVZ8	0.6073
HA	E1C218	0.605
HA	R4GHS4	0.6027
HA	R4GFR3	0.5623
HA	E1C3E2	0.527
HA	E1BVT3	0.5187
HA	F1NC26	0.4787
HA	Q5ZL53	0.4693
HA	Q5ZM18	0.371
HA	P32882	0.3333
HA	F6U7Z0	0.3333
HA	R4GGI4	0.3333
HA	F1N8A8	0.3333
HA	E1BWG0	0.3333
HA	R4GH03	0.3333
HA	Q5ZL80	0.333
HA	F1P3F1	0.333
HA	Q90631	0.3327
HA	Q5ZMC1	0.3323
HA	Q5F3F7	0.3323
HA	F1NVE5	0.332
HA	E1BZ19	0.332
HA	Q90828	0.3317
HA	P12003	0.331
HA	H9KZF8	0.3307
HA	F1NFP5	0.3307
HA	Q9DEG4	0.3303
HA	Q90734	0.3303
HA	Q90WF0	0.33
HA	F1N9W9	0.33
HA	P02263	0.3293
HA	F1NB02	0.328
HA	F1NJT9	0.3273
HA	P12276	0.3273
HA	F1NVA4	0.3263
HA	E1C3D2	0.3257
HA	F1NY99	0.3257
HA	F1NIB1	0.3253
HA	A0A0A0MQ44	0.324
HA	F1NMF6	0.3237
HA	Q5ZKZ9	0.3237
HA	Q5ZJJ3	0.3223
HA	Q5ZKX0	0.322
HA	F1NP98	0.3217
HA	F1NU56	0.3213
HA	F1P1F9	0.3207
HA	Q5F472	0.3187
HA	Q9DEF5	0.3183
HA	Q5ZIZ6	0.3177
HA	F6UGI5	0.3157
HA	F1NG70	0.3153
HA	F1P0A4	0.315
HA	E1BVD9	0.315
HA	Q5ZK03	0.3143
HA	Q90931	0.3143
HA	P24802	0.3143
HA	Q5ZKU5	0.314
HA	Q5ZLB0	0.314
HA	F1P5P5	0.3137
HA	E1BY52	0.3133
HA	Q5F475	0.3127
HA	F1NXB0	0.3117
HA	R4GLK4	0.3107
HA	F1P0H9	0.3107
HA	P0C1H3	0.308
HA	H9L010	0.308
HA	R4GI05	0.308
HA	R4GIC4	0.3077
HA	E1BS37	0.3073
HA	Q5ZI61	0.3073
HA	F1P5I3	0.307
HA	R4GIM6	0.305
HA	P98157	0.299
HA	E1BWQ3	0.2977
HA	F1NVG9	0.2873
HA	F1P336	0.178
HA	F1NX83	0
HA	E1BUQ4	0
HA	F1P2S8	0
HA	R4GI85	0
HA	F1NP51	0
HA	F1NI75	0
HA	E1C7M2	0
HA	F1P5H0	0
HA	E1BU93	0
HA	E1C6R7	0
HA	F1NQT9	0
HA	Q9DEA3	0
HA	E1BR52	0
HA	F1NPK2	0
HA	F1N9Y0	0
HA	F1NTL1	0
HA	Q5ZKV4	0
HA	O73665	0
HA	R4GJH6	0
HA	F1NXW3	0
HA	E1C5Q1	0
HA	F1P172	0
HA	F1P4F1	0
HA	E1BTX8	0
HA	E1BW83	0
HA	H9KZD7	0
HA	V9GW36	0
HA	E1BQJ6	0
HA	F1P5V4	0
HA	O42254	0
HA	F1NCI5	0
HA	R4GJK4	0
HA	F1NLH9	0
HA	F1NZ68	0
HA	E1C2F7	0
HA	F1N914	0
HA	F1NA86	0
HA	E1C3L7	0
HA	R4GJI5	0
HA	F1P5V9	0
HA	E1C229	0
HA	E1BQ63	0
HA	E1C8J1	0
HA	F1N812	0
HA	E1BR29	0
HA	F1NUG2	0
HA	F1NXD7	0
HA	F1NF28	0
HA	E3VVZ8	0
HA	Q5ZM57	0
HA	F1NLJ3	0
HA	R4GFE1	0
HA	E1C3D3	0
HA	E1C958	0
HA	E1C796	0
HA	F1NZ35	0
HA	Q9PSQ9	0
HA	Q6DV79	0
HA	E1BVQ3	0
HA	F1NK09	0
HA	F1NEE3	0
HA	Q5ZLP8	0
HA	E1C2K7	0
HA	E1BVB0	0
HA	E1C540	0
HA	R4GI12	0
HA	F1NH92	0
HA	E1C231	0
HA	H9L3L1	0
HA	Q5ZM65	0
HA	R4GKI5	0
HA	Q5ZIX2	0
HA	Q5F3P1	0
HA	F1NW50	0
HA	R4GHK7	0
HA	F1NUN3	0
HA	Q5F428	0
HA	E1BUT6	0
HA	F1NE93	0
HA	E1C8F9	0
HA	F1NZM1	0
HA	E1BUH7	0
HA	E1BQI0	0
HA	E1C122	0
HA	E1BTM6	0
HA	E1BRI4	0
HA	F1NFT6	0
HA	F1NUI7	0
HA	E1C3M7	0
HA	Q5F3U4	0
HA	F1P151	0
HA	Q5ZJQ2	0
HA	Q5ZLX2	0
HA	E1C470	0
HA	E1BVK8	0
HA	P53033	0
HA	F1NZA2	0
HA	Q5ZIG5	0
HA	F1NCE1	0
HA	Q0MRC6	0
HA	F1NQT4	0
HA	Q5ZHT8	0
HA	F1NF68	0
HA	E1BZ29	0
HA	F1NX13	0
HA	F1P446	0
HA	F1NP30	0
HA	R4GME6	0
HA	F1NXN9	0
HA	E1BVM2	0
HA	F1NKX2	0
HA	F1N872	0
HA	F1NBW0	0
HA	F1NZP5	0
HA	Q5ZJR3	0
HA	F1NL85	0
HA	F1P3A9	0
HA	F1NC34	0
HA	F1P0B0	0
HA	Q5ZHQ3	0
HA	E1C2I3	0
HA	E1BUU9	0
HA	F1NUY5	0
HA	F1NSW3	0
HA	E1C5N7	0
HA	R4GHK0	0
HA	R4GHT3	0
HA	R4GG92	0
HA	F1NG00	0
HA	E1C6B9	0
HA	R4GM26	0
HA	Q6JLB2	0
HA	P16924	0
HA	F1P5H9	0
HA	Q5ZKT4	0
HA	Q5ZIY8	0
HA	F2Z4M8	0
HA	R4GM69	0
HA	Q5ZI64	0
HA	O57660	0
HA	F1NLF6	0
HA	F1P3D8	0
HA	F1NUT3	0
HA	F1NWX1	0
HA	F1NRZ6	0
HA	E1BSH7	0
HA	F1P1Z0	0
HA	Q5F3I2	0
HA	E1C2C3	0
HA	Q04205	0
HA	Q5ZHM5	0
HA	F1NZF7	0
HA	E1C0W8	0
HA	E1BTG6	0
HA	R4GJ50	0
HA	E1C1B6	0
HA	F1NMS0	0
HA	R4GHT2	0
HA	F1N903	0
HA	Q5F3T4	0
HA	F1NHH2	0
HA	Q5ZIJ6	0
HA	E1C0T6	0
HA	F1NSL8	0
HA	F1NMK5	0
HA	F1N8L2	0
HA	F1NLD1	0
HA	D5LPR1	0
HA	F1NGR0	0
HA	F1NNU3	0
HA	Q5F345	0
HA	F1P2F0	0
HA	F1NDQ5	0
HA	F1NAP1	0
HA	F1NUX4	0
HA	F1P3U1	0
HA	Q8UVD9	0
HA	F1NGR1	0
HA	Q9DFB6	0
HA	E1C5F3	0
HA	F1NWD9	0
HA	Q679P3	0
HA	F1ND19	0
HA	Q5ZLG8	0
HA	R4GLT4	0
HA	Q5ZJA5	0
HA	H9L0J1	0
HA	P56517	0
HA	Q6XD56	0
HA	P00337	0
HA	F1NWS6	0
HA	R4GKA6	0
HA	F1NUT6	0
HA	F1NCB0	0
HA	F1NWT4	0
HA	R4GJ34	0
HA	F1NZJ6	0
HA	F1NH28	0
HA	F1P4X9	0
HA	F1NQV5	0
HA	F1P0T4	0
HA	E1BTL9	0
HA	F1NHH9	0
HA	F1N8H3	0
HA	A5HNF6	0
HA	Q5ZMH1	0
HA	E1C0H5	0
HA	Q5ZI54	0
HA	Q5ZMK2	0
HA	Q805F9	0
HA	F1NCU5	0
HA	F1NFW5	0
HA	F1NRN7	0
HA	F1NUY4	0
HA	F1NWM5	0
HA	Q5ZMD0	0
HA	R4GLU1	0
HA	E1BW21	0
HA	E1BSL7	0
HA	R4GJZ6	0
HA	F6SQB5	0
HA	F1NU55	0
HA	F1NXN8	0
HA	P84023	0
HA	E1BWS3	0
HA	F1N9P5	0
HA	F1P3C0	0
HA	Q5ZMG7	0
HA	F1NS24	0
HA	F1NSV7	0
HA	E1C6H7	0
HA	H9KZ88	0
HA	E1BZT5	0
HA	R4GF59	0
HA	R4GLF4	0
HA	E1C8I2	0
HA	F1NZ90	0
HA	F1NUE3	0
HA	F1NF19	0
HA	E1C6L7	0
HA	E1C1Q3	0
HA	E1C902	0
HA	E1C6G9	0
HA	F1P0Y7	0
HA	F1P3Q8	0
HA	D0VX31	0
HA	F1NMQ4	0
HA	E1C2E3	0
HA	Q8UWG6	0
HA	R4GFV6	0
HA	E1C7S2	0
HA	F1NCJ9	0
HA	F1NA76	0
HA	F1NLF8	0
HA	E1BUF6	0
HA	E1BQD9	0
HA	F1NPV8	0
HA	R4GKJ2	0
HA	E1C347	0
HA	R4GMH8	0
HA	F1NZZ2	0
HA	E1BT18	0
HA	F1NJ97	0
HA	P18943	0
HA	F1P300	0
HA	F1NP64	0
HA	F1NTJ1	0
HA	E1C0M6	0
HA	F1NT30	0
HA	Q5ZIZ0	0
HA	R4GHT7	0
HA	Q5ZMS0	0
HA	E1BRQ4	0
HA	F1NFC0	0
HA	F1N8G9	0
HA	F1NBP2	0
HA	E1C7K0	0
HA	E1C0F3	0
HA	F1NKY6	0
HA	F1P3M3	0
HA	Q5ZLW1	0
HA	H9KZL2	0
HA	R4GJ67	0
HA	E1BR26	0
HA	E1BSU4	0
HA	F1P2G4	0
HA	F1P0L8	0
HA	F1P334	0
HA	F1NQL2	0
HA	Q5F433	0
HA	E1C167	0
HA	Q5ZKG5	0
HA	B8X477	0
HA	F1NWD4	0
HA	R4GKZ7	0
HA	Q5ZIH1	0
HA	E1BT93	0
HA	F1N840	0
HA	F1NJM1	0
HA	Q8AWE3	0
HA	A7XMV7	0
HA	Q9I9P1	0
HA	R4GHM7	0
HA	D5M8S3	0
HA	P11722	0
HA	R4GLP2	0
HA	P09987	0
HA	Q90577	0
HA	Q6EE62	0
HA	Q5ZJ35	0
HA	R4GF85	0
HA	R4GLP7	0
HA	Q9PSQ5	0
HA	Q78DU1	0
HA	Q5H7M6	0
HA	P23614	0
HA	F1N833	0
HA	Q5ZLA4	0
HA	R4GHJ5	0
HA	F1NV32	0
HA	F1NCZ2	0
HA	R4GIW5	0
HA	F1NDP9	0
HA	R4GM46	0
HA	Q5ZIV8	0
HA	E1C6A1	0
HA	H9L3S6	0
HA	F1NNL5	0
HA	E1C7N7	0
HA	F1NZA8	0
HA	A7UEA7	0
HA	Q2UXM6	0
HA	F1NWA8	0
HA	F1NPM6	0
HA	E1BYX4	0
HA	F1NAR1	0
HA	Q5XNV3	0
HA	E1BQA7	0
HA	F1NUF4	0
HA	F1NGI8	0
HA	E1BR49	0
HA	F1NDJ6	0
HA	E1C976	0
HA	H9KZK0	0
HA	F1P5K4	0
HA	E1BSG8	0
HA	Q6KDZ1	0
HA	Q15GE9	0
HA	F1NFB4	0
HA	Q90956	0
HA	B9VUB4	0
HA	F1NGW8	0
HA	V9GZR5	0
HA	F1NMZ3	0
HA	E1BX68	0
HA	R4GKL4	0
HA	F1NYE5	0
HA	Q5ZHQ4	0
HA	Q05063	0
HA	F1NCX7	0
HA	Q5ZIW2	0
HA	F1NBK9	0
HA	R4GIE9	0
HA	F1P220	0
HA	A1KXM6	0
HA	F1NH97	0
HA	P30352	0
HA	E1BW96	0
HA	F1NZU2	0
HA	O57534	0
HA	R4GM21	0
HA	E1C270	0
HA	F1NSB6	0
HA	B6V3H8	0
HA	E1BTV8	0
HA	F1NGV4	0
HA	F1P1A4	0
HA	F1P1Z6	0
HA	R4GFC3	0
HA	Q5F3N8	0
HA	Q5F423	0
HA	F1NY05	0
HA	Q9YI58	0
HA	R4GK51	0
HA	E1BQ70	0
HA	E1BVX2	0
HA	R4GGP6	0
HA	F1NT78	0
HA	R4GGW3	0
HA	Q5ZMI0	0
HA	R4GFN6	0
HA	Q9PTR5	0
HA	Q90X07	0
HA	H9KZC8	0
HA	E1C279	0
HA	F1NEK8	0
HA	E1BXR3	0
HA	E1C4G7	0
HA	F1NQC8	0
HA	F1NAD5	0
HA	E1BX56	0
HA	F1P110	0
HA	F1NWS5	0
HA	E1C4F9	0
HA	R4GK15	0
HA	Q5ZMQ1	0
HA	F9W2X8	0
HA	E1BZT6	0
HA	H9KZN9	0
HA	F1NYZ9	0
HA	F1P4B2	0
M1	F2Z4L6	1
M1	P00548	0.9997
M1	F1NHT3	0.9997
M1	F1NN63	0.9993
M1	P68139	0.998
M1	F1N8D4	0.9977
M1	P32882	0.9967
M1	F1ND51	0.995
M1	P16419	0.993
M1	E1BV44	0.985
M1	P19121	0.9827
M1	H9L340	0.9823
M1	F1NB52	0.9763
M1	F1NY82	0.9757
M1	P02604	0.9747
M1	Q03669	0.9747
M1	P08250	0.9717
M1	Q5F386	0.964
M1	E1BSN7	0.9633
M1	F1NNW0	0.9613
M1	F1NS48	0.9603
M1	E1BUD3	0.9603
M1	Q5ZMU3	0.9533
M1	F1P455	0.9507
M1	F1NGS7	0.95
M1	Q5ZMB8	0.948
M1	H9L0R7	0.936
M1	F1NSP7	0.931
M1	D0VX29	0.9183
M1	Q5ZIF0	0.9163
M1	H9KZD7	0.914
M1	H9KZF8	0.913
M1	E1C8Z0	0.9107
M1	Q5ZHU4	0.9083
M1	Q9DEA3	0.9027
M1	F1NPF0	0.8967
M1	R4GIN3	0.8927
M1	E1C6Q1	0.8923
M1	P02588	0.886
M1	Q9PSQ9	0.8737
M1	F1P3X4	0.6667
M1	R9PXN5	0.6657
M1	Q6EE59	0.6463
M1	E1C2U4	0.645
M1	F1NMC3	0.643
M1	F1NKL4	0.6427
M1	F1P336	0.642
M1	Q5F411	0.6417
M1	E1BSS3	0.64
M1	E1C6C1	0.64
M1	Q5ZHR4	0.6387
M1	E1BTS2	0.638
M1	Q5ZM36	0.636
M1	R9PXM7	0.6353
M1	Q5ZKR8	0.63
M1	F1NJ10	0.6297
M1	F1NPA9	0.6177
M1	Q5ZLD1	0.612
M1	E1C2Z5	0.612
M1	F1NFP5	0.6107
M1	Q5ZLG0	0.598
M1	E1BT82	0.5973
M1	F1P5H0	0.5937
M1	Q71SF9	0.5893
M1	E1C2R6	0.5813
M1	P09860	0.574
M1	Q9DGM4	0.3333
M1	F1P3X1	0.3333
M1	F1NM49	0.3333
M1	Q90WF1	0.3327
M1	E1BVT3	0.332
M1	P00337	0.331
M1	P47826	0.3307
M1	F1P360	0.33
M1	Q5ZJQ6	0.3253
M1	P09644	0.3237
M1	E1BQU4	0.3217
M1	F1NWG6	0.3207
M1	D5M8S2	0.3193
M1	Q9I8D6	0.3143
M1	E1C8P7	0.3107
M1	E1C0F1	0.3103
M1	Q05623	0.3083
M1	F1NU79	0.3083
M1	P02263	0.3063
M1	A2IAR9	0.2997
M1	F6UGI5	0.299
M1	F1P1K3	0.2987
M1	F1NK96	0.2943
M1	R4GGW3	0.2917
M1	F1P4F4	0.2913
M1	R4GMA1	0.2317
M1	F1NAK4	0
M1	F1NX83	0
M1	Q9PTD6	0
M1	E1BUQ4	0
M1	E1C3E2	0
M1	R4GI85	0
M1	F1NP51	0
M1	E1C7M2	0
M1	E1BU93	0
M1	F1P064	0
M1	E1C6R7	0
M1	Q5ZIT7	0
M1	F1NQT9	0
M1	H9L029	0
M1	F1NV15	0
M1	F1NHL2	0
M1	Q5ZKV4	0
M1	E1C4M0	0
M1	F1NMT5	0
M1	R4GMC7	0
M1	F1NHE5	0
M1	E1BTX9	0
M1	E1C472	0
M1	Q8JHF6	0
M1	F1NW40	0
M1	F1NPD3	0
M1	F1NUP9	0
M1	E1C784	0
M1	F1NZV7	0
M1	F1P070	0
M1	E1BW27	0
M1	F1NBD0	0
M1	F1P458	0
M1	O42254	0
M1	Q9W6J2	0
M1	E1BQ78	0
M1	Q5ZLA7	0
M1	R4GJK4	0
M1	F1NSP8	0
M1	F1P463	0
M1	F1NYI2	0
M1	B4X9P4	0
M1	F1N914	0
M1	F1P4P9	0
M1	F1NLA9	0
M1	E1C3L7	0
M1	F1NGT3	0
M1	F1NEQ3	0
M1	Q9PSV0	0
M1	P63247	0
M1	E1C8J1	0
M1	F1N812	0
M1	E1C4M3	0
M1	F1NXD7	0
M1	E1BS48	0
M1	F1NP63	0
M1	H9L0M3	0
M1	F1NNI2	0
M1	Q6DV79	0
M1	A8VIF4	0
M1	E1BZT1	0
M1	P61355	0
M1	E1BXY4	0
M1	Q5F3F7	0
M1	E1C540	0
M1	E1C231	0
M1	R4GKI5	0
M1	E1C9E1	0
M1	F1NF93	0
M1	F1NZ25	0
M1	Q5ZLX2	0
M1	P67881	0
M1	F1NLE7	0
M1	Q5ZME2	0
M1	H9L1A3	0
M1	F1NGU3	0
M1	E1BY78	0
M1	F1P3A9	0
M1	F1NGS0	0
M1	Q5F424	0
M1	F1NC49	0
M1	F1P3V8	0
M1	F1NHA9	0
M1	P21566	0
M1	Q5ZK51	0
M1	F1NCY9	0
M1	F1NRP8	0
M1	Q07718	0
M1	F1NNU7	0
M1	E1BQM7	0
M1	E1BU33	0
M1	F1NIB4	0
M1	F1NX84	0
M1	E1C883	0
M1	E1BUM3	0
M1	H9L141	0
M1	F1NUS8	0
M1	R4GH29	0
M1	F1NGR0	0
M1	P48440	0
M1	E1BSI5	0
M1	E1C012	0
M1	F1NK38	0
M1	Q679P3	0
M1	H9L010	0
M1	F1NHH9	0
M1	F1NPP2	0
M1	F1NU55	0
M1	F1P0X3	0
M1	F1P1C9	0
M1	F1NSZ4	0
M1	Q5ZIP7	0
M1	E1C5I8	0
M1	P16527	0
M1	F1NG10	0
M1	F1NFC0	0
M1	F1NJE0	0
M1	E1C8W4	0
M1	F1NKS0	0
M1	F1NYV3	0
M1	F1P4P8	0
M1	Q5ZMA1	0
M1	F1NP98	0
M1	R4GJ59	0
M1	Q00649	0
M1	F1NF30	0
M1	D5M8S3	0
M1	Q5ZLP3	0
M1	F1P4W1	0
M1	F1NTM7	0
M1	F1NTJ8	0
M1	R4GH03	0
M1	F1N833	0
M1	F1NCZ2	0
M1	Q5ZHQ4	0
M1	F1NZU2	0
M1	B0FLP0	0
M1	E1BXR3	0
M1	G8XRU0	0
M1	I7AKA4	0
M1	Q334G8	0
M1	F1CN58	0
M1	O12972	0
M1	Q8UVJ7	0
M1	F1NKE8	0
M1	F1NQA7	0
M1	Q6EE32	0
M1	F1P199	0
M1	Q6DKR3	0
M1	F1P306	0
M1	F1NCJ5	0
M1	E1BSM2	0
M1	Q5F3W9	0
M1	F1NPE7	0
M1	F1NC84	0
M1	F1NPI6	0
M1	A5HUM0	0
M1	F1NRW9	0
M1	E1C5Z3	0
M1	C5J074	0
M1	Q5ZL96	0
M1	F1NCK0	0
M1	D5HSX3	0
M1	R4GGZ8	0
M1	F1NIQ4	0
M1	E1C0M0	0
M1	E1BTU4	0
M1	F1P5K6	0
M1	Q5ZJK5	0
M1	E1C1W4	0
M1	R4GIU8	0
M1	E1BWU9	0
M1	F1NDB1	0
M1	E1BYR4	0
M1	P79757	0
M1	E1BQG5	0
M1	F1NKU9	0
NA	F1P3X4	1
NA	P00548	1
NA	F1N8D4	1
NA	F1NN63	1
NA	F1NY82	1
NA	F1P336	1
NA	P12003	1
NA	P16419	0.9997
NA	Q90WF1	0.9997
NA	E1BVT3	0.9997
NA	P68139	0.9993
NA	P00337	0.9993
NA	F1P360	0.9993
NA	E1C2S1	0.999
NA	F1NT30	0.999
NA	F1P0X3	0.9987
NA	Q5ZL53	0.9987
NA	Q5ZMT0	0.9983
NA	E1BV34	0.998
NA	Q5ZLJ7	0.998
NA	F1NZU2	0.998
NA	F1P4P8	0.9977
NA	P47826	0.9973
NA	Q6EE59	0.9973
NA	F6R1X6	0.9973
NA	E1BV44	0.997
NA	H9L340	0.997
NA	Q90YA3	0.997
NA	H9L135	0.997
NA	R4GJ67	0.997
NA	Q5ZMF5	0.9963
NA	Q03669	0.996
NA	F1NC26	0.995
NA	Q98906	0.995
NA	F1NRI3	0.995
NA	P02604	0.9947
NA	F1NK38	0.9947
NA	E1BSN7	0.994
NA	F1P269	0.993
NA	E1BSS3	0.9927
NA	E1C0F3	0.9927
NA	Q5F411	0.9917
NA	E1BUD3	0.9917
NA	Q5ZHQ4	0.991
NA	B0FLP0	0.991
NA	F1P3P3	0.99
NA	Q5ZHR4	0.989
NA	E1BWG0	0.989
NA	Q9YHD2	0.989
NA	Q5ZI60	0.988
NA	A0M8T8	0.987
NA	E1BSG5	0.986
NA	Q5ZI39	0.986
NA	F1NP51	0.9857
NA	Q90XD9	0.9853
NA	F1NSP8	0.9843
NA	F1NN08	0.984
NA	E1BXS5	0.9837
NA	D0VX29	0.983
NA	Q9PTD6	0.982
NA	H9L3L2	0.9813
NA	F1P064	0.9807
NA	F1NSP7	0.9803
NA	F1NPA9	0.9803
NA	Q5F3B7	0.98
NA	H9KZC8	0.98
NA	R9PXM7	0.9797
NA	Q9I8D6	0.9797
NA	E1BW21	0.9797
NA	Q6ITC7	0.979
NA	P51901	0.979
NA	O42254	0.9773
NA	Q5ZME2	0.9773
NA	F1P3F1	0.9773
NA	Q90576	0.977
NA	R4GKX4	0.977
NA	E1C0F1	0.9767
NA	F1NPG2	0.9767
NA	Q5F424	0.9753
NA	Q5F386	0.9747
NA	F2Z4L4	0.9747
NA	Q5ZHU4	0.9723
NA	H9KZD7	0.972
NA	F1NVF0	0.972
NA	F1NZY9	0.972
NA	P00368	0.9717
NA	F1NNW0	0.9697
NA	F1NZ25	0.9697
NA	P09987	0.969
NA	P02263	0.9683
NA	Q5ZMN1	0.968
NA	F1NJS6	0.9677
NA	E1C3L7	0.9673
NA	F1NHT7	0.9637
NA	P08836	0.9637
NA	F1NPF0	0.9623
NA	R4GJ59	0.962
NA	F2Z4K7	0.9617
NA	Q9I9D1	0.9613
NA	P63247	0.9613
NA	F1NP63	0.9613
NA	Q6EE32	0.9603
NA	Q5ZIZ0	0.9593
NA	A7UEA7	0.9587
NA	F1NFC6	0.957
NA	Q5ZLD1	0.9567
NA	O57660	0.9563
NA	Q5F3J5	0.9557
NA	R4GH03	0.9557
NA	E1BZG4	0.9543
NA	R4GIQ2	0.954
NA	F1P2G4	0.954
NA	F1N8H6	0.9537
NA	Q5ZJ68	0.953
NA	E1C4M0	0.9517
NA	F1NPD3	0.9517
NA	F1NU73	0.9513
NA	F1NU55	0.9513
NA	Q9YH06	0.951
NA	F1NIM4	0.9507
NA	Q5F428	0.9493
NA	E1C8W3	0.9483
NA	F1P5J5	0.9483
NA	E1C4M6	0.9473
NA	R4GH26	0.946
NA	F1NCZ2	0.9453
NA	E1BZS2	0.9447
NA	Q8UWG6	0.943
NA	E1C8R1	0.9403
NA	E1C0T6	0.94
NA	F1NLG5	0.94
NA	F1NVA4	0.9393
NA	P16924	0.9393
NA	Q5ZJJ3	0.9393
NA	F1NV32	0.9387
NA	Q6EE62	0.938
NA	E1C006	0.9363
NA	E1C0W7	0.934
NA	F6UGI5	0.9313
NA	R4GGU4	0.931
NA	E1BRQ7	0.9307
NA	F1NK96	0.9293
NA	Q90694	0.9267
NA	Q9W6J3	0.926
NA	P61355	0.9213
NA	F1NMT5	0.9177
NA	F1NA76	0.9177
NA	Q5ZLX2	0.914
NA	Q90965	0.9117
NA	Q6JLB2	0.9103
NA	E1C8A8	0.8907
NA	F1NKL4	0.8437
NA	E1C453	0.8397
NA	E1BVP1	0.769
NA	F1P3X1	0.6667
NA	F1P455	0.6667
NA	F1NSY1	0.6667
NA	E1C523	0.6667
NA	Q90WF0	0.6663
NA	R9PXN5	0.6663
NA	Q07718	0.666
NA	E1C6C1	0.6653
NA	F1NS48	0.6653
NA	F1P555	0.6653
NA	Q5ZL80	0.665
NA	Q5F456	0.6643
NA	Q5ZKL0	0.664
NA	Q5ZML3	0.664
NA	F1NB52	0.6637
NA	E1C3A9	0.6637
NA	F1NTV6	0.6633
NA	F1N833	0.6633
NA	Q90734	0.6633
NA	A0A0A0MQ44	0.6633
NA	F1NGS7	0.6583
NA	Q5ZME1	0.6557
NA	Q9YGW6	0.6557
NA	Q5ZIJ6	0.6543
NA	E1BSL7	0.6543
NA	Q9DEA3	0.6527
NA	E1BV75	0.6527
NA	F1P5B1	0.6523
NA	H9KZF8	0.652
NA	R4GIN3	0.6517
NA	H9L213	0.6517
NA	D5M8S3	0.651
NA	E1BT82	0.649
NA	F1NG89	0.6473
NA	F1NY05	0.647
NA	Q5ZLP3	0.6463
NA	F1NU79	0.646
NA	O42388	0.6453
NA	Q5F3F7	0.6453
NA	Q5ZLG0	0.644
NA	H9L0R7	0.6437
NA	E1BQU4	0.6433
NA	E1C4Q0	0.6423
NA	E1C8Y9	0.6407
NA	F1NGU3	0.6393
NA	Q8UVD9	0.6393
NA	E1BY12	0.639
NA	F1NV49	0.6387
NA	F1NZM1	0.6377
NA	F1P4W1	0.6377
NA	Q5ZKU6	0.637
NA	E1C270	0.637
NA	Q00649	0.6367
NA	Q5ZMW1	0.6367
NA	Q5ZMI0	0.636
NA	Q90634	0.6357
NA	F1NIZ6	0.6347
NA	Q5ZIZ5	0.6347
NA	P19966	0.6323
NA	F1NDY9	0.6313
NA	F1P2T2	0.631
NA	Q5ZK33	0.6307
NA	F1NCA2	0.6303
NA	Q5ZJW4	0.63
NA	R4GJZ8	0.6297
NA	Q5ZL99	0.6293
NA	F1NPA2	0.6283
NA	Q5F3L2	0.6283
NA	F1NTC8	0.6273
NA	F1NMB3	0.627
NA	F1NPT1	0.627
NA	Q90ZK7	0.627
NA	E1BTT4	0.6263
NA	F1N9F8	0.6263
NA	F1NU56	0.6257
NA	F1NC38	0.6253
NA	B3Y932	0.625
NA	R4GFY2	0.625
NA	Q5ZMN0	0.6247
NA	F1P284	0.6247
NA	Q5ZKU5	0.624
NA	Q8UWC5	0.623
NA	Q5ZLE6	0.623
NA	F1N8B2	0.623
NA	F1P4F4	0.6223
NA	F1NNS8	0.6223
NA	Q5ZHX1	0.621
NA	P17790	0.621
NA	E0A2T5	0.6207
NA	Q5ZLC7	0.6203
NA	F1NJ97	0.6197
NA	F1N8N7	0.6197
NA	F1NMN7	0.6183
NA	E1BX85	0.6173
NA	R9PXN7	0.616
NA	R4GF85	0.616
NA	R4GG92	0.6157
NA	Q90885	0.6153
NA	H9L366	0.615
NA	P43347	0.6133
NA	Q6IFY8	0.613
NA	O42134	0.6123
NA	Q5ZMS2	0.6103
NA	R4GLB3	0.6093
NA	E1BUH7	0.609
NA	P23614	0.609
NA	Q5ZLX0	0.6083
NA	F1NPH9	0.6067
NA	F1NSC1	0.6057
NA	P21566	0.6057
NA	O42265	0.5997
NA	E1BYQ6	0.599
NA	P67966	0.5953
NA	F1NFC0	0.5283
NA	P32882	0.3333
NA	E1C2U4	0.3333
NA	F1NM49	0.3333
NA	F1NZJ2	0.333
NA	Q90631	0.3327
NA	F1P350	0.3327
NA	F1NAK4	0.3323
NA	E1C784	0.3323
NA	Q5ZM36	0.3317
NA	F1NFL6	0.331
NA	A2IAR9	0.3303
NA	Q5ZMN3	0.33
NA	F1NV15	0.33
NA	E1C2P9	0.33
NA	P84173	0.3287
NA	F1NVE5	0.3277
NA	F1NJ66	0.3267
NA	F2Z4K6	0.3263
NA	P19121	0.3253
NA	F1N914	0.325
NA	F1N8Z4	0.325
NA	E1C0H5	0.324
NA	F1P593	0.3233
NA	F1P1K3	0.323
NA	F1P3F9	0.3227
NA	Q5F3T4	0.3227
NA	F1NLE7	0.3213
NA	E1C3A1	0.3213
NA	Q5ZKE7	0.3207
NA	F1NTM7	0.319
NA	E1C3D2	0.3183
NA	Q5ZKJ2	0.3183
NA	F1NKR8	0.3177
NA	Q5ZK20	0.3177
NA	F1NNS1	0.3173
NA	F1N8G9	0.316
NA	Q5ZJN2	0.3157
NA	F1P331	0.3157
NA	Q5ZMH1	0.3153
NA	F1NQF4	0.3147
NA	F1ND22	0.3143
NA	F1NCI1	0.3137
NA	F1NSZ4	0.3133
NA	E1BWI3	0.313
NA	Q5F3T2	0.313
NA	E1BZ05	0.3127
NA	E1C279	0.3127
NA	E1C7M7	0.3113
NA	F1NDP3	0.311
NA	O13268	0.3103
NA	F1N954	0.31
NA	E1C4M3	0.3087
NA	E1BWS3	0.3063
NA	E1C2E3	0.3057
NA	Q90879	0.305
NA	Q1KME6	0.3033
NA	P34065	0.303
NA	P47832	0.3017
NA	F1NEQ6	0.3013
NA	R4GJX7	0.2987
NA	Q5ZKN2	0.2973
NA	F1NCK0	0.293
NA	E1BZR1	0.1847
NA	F2Z4L6	0.148
NA	R4GLP6	0.0687
NA	F1NX83	0
NA	Q8AWB8	0
NA	E1BUQ4	0
NA	Q05623	0
NA	R4GI85	0
NA	E1C7M2	0
NA	E1C8Z0	0
NA	F1NSI8	0
NA	E1C6R7	0
NA	F1NQT9	0
NA	Q5ZKX2	0
NA	E1BQV7	0
NA	E1BW84	0
NA	R4GIN8	0
NA	F1NTL1	0
NA	E1C2M8	0
NA	F1NWW4	0
NA	R4GJH6	0
NA	R4GMC7	0
NA	F1NHE5	0
NA	E1C472	0
NA	Q5ZKR8	0
NA	F1NW40	0
NA	P02588	0
NA	F1NUZ2	0
NA	F1NF89	0
NA	F1NZV7	0
NA	E1BW27	0
NA	F1NBD0	0
NA	F1NGM0	0
NA	F1P458	0
NA	F1NCI5	0
NA	F1P463	0
NA	E1C2F7	0
NA	H9L083	0
NA	F1NA86	0
NA	H9KYP7	0
NA	F1NGT3	0
NA	F1NK59	0
NA	Q9PSV0	0
NA	F1NYI3	0
NA	F1NVK1	0
NA	Q9I898	0
NA	Q71SF9	0
NA	F1N812	0
NA	F1NQ96	0
NA	E1C2R6	0
NA	E1C123	0
NA	E1C0J4	0
NA	F1NLJ3	0
NA	E1BS48	0
NA	F1NNI2	0
NA	Q9PSQ9	0
NA	A8VIF4	0
NA	E1BZT1	0
NA	E1C540	0
NA	F1NBA8	0
NA	F1N9A3	0
NA	F1NSQ1	0
NA	F1P278	0
NA	R4GGF3	0
NA	E1C2I9	0
NA	R4GHK7	0
NA	F1NU16	0
NA	Q90ZM5	0
NA	E1BRI4	0
NA	F1NF93	0
NA	F1NFT6	0
NA	F1NVD4	0
NA	F1NPQ0	0
NA	F1NV21	0
NA	F1P0J8	0
NA	F1NGM5	0
NA	F1NP30	0
NA	F1NBV0	0
NA	E1BYN5	0
NA	F1N872	0
NA	R4GHS0	0
NA	F1NA45	0
NA	F1NJZ0	0
NA	F1P4I1	0
NA	Q5F3T9	0
NA	E1C2I3	0
NA	Q5ZL39	0
NA	E1BZH9	0
NA	Q5ZIK9	0
NA	F1P0J3	0
NA	F1NG00	0
NA	E1C735	0
NA	D5M8S2	0
NA	E1C658	0
NA	F1NMF6	0
NA	Q5ZKT4	0
NA	Q5ZIY8	0
NA	R4GM34	0
NA	F1NFJ0	0
NA	F1P298	0
NA	Q8AV58	0
NA	Q98TT7	0
NA	Q5F3I2	0
NA	E1C929	0
NA	F1NIB4	0
NA	O57389	0
NA	E1C8E1	0
NA	E1BUM3	0
NA	F1N903	0
NA	F1NIE3	0
NA	F1NJF0	0
NA	F1NVY5	0
NA	Q04584	0
NA	Q5ZHW3	0
NA	E1C3Y5	0
NA	Q5ZLN4	0
NA	E1BXN4	0
NA	E1C6T8	0
NA	F1NGR0	0
NA	E1BZI5	0
NA	P14731	0
NA	P48440	0
NA	F1NPS5	0
NA	F1NC67	0
NA	E1BWL1	0
NA	P21868	0
NA	F1P3C5	0
NA	F1NXM2	0
NA	F1NGL6	0
NA	Q6XD56	0
NA	E1BWY6	0
NA	F1P2K5	0
NA	O57613	0
NA	R4GKA6	0
NA	H9L010	0
NA	F1P355	0
NA	Q5ZIZ6	0
NA	Q5ZL33	0
NA	Q5ZMG7	0
NA	H9KZ88	0
NA	E1BRY8	0
NA	E1C2F5	0
NA	E1BR51	0
NA	E1BTL3	0
NA	F1NWG2	0
NA	F1P304	0
NA	E1BUD8	0
NA	A4ZZ65	0
NA	F1NVF2	0
NA	D0VX26	0
NA	E1BX03	0
NA	E1C3T6	0
NA	F1NF80	0
NA	F1P4D3	0
NA	E1BZN6	0
NA	E1BYW9	0
NA	B0M1D7	0
NA	Q7T1F6	0
NA	H9L0U6	0
NA	E1C8W4	0
NA	O57476	0
NA	F1N8I5	0
NA	F1P4I9	0
NA	Q5ZLW1	0
NA	Q5ZMQ3	0
NA	Q5ZJA7	0
NA	Q98SE2	0
NA	Q5F426	0
NA	F1NHI3	0
NA	Q25QX5	0
NA	F1P591	0
NA	F1NB10	0
NA	F1NVR6	0
NA	F1NRW3	0
NA	F1NHR3	0
NA	F1N9T0	0
NA	E1C2V9	0
NA	E1C8C8	0
NA	R4GGE2	0
NA	F1P3G2	0
NA	F1NVD6	0
NA	E1C538	0
NA	Q5F3M4	0
NA	F1P037	0
NA	F1NH78	0
NA	F1NE00	0
NA	F1NF30	0
NA	F1N9W9	0
NA	Q9PSS9	0
NA	Q5ZJ35	0
NA	F1NT57	0
NA	R4GMJ4	0
NA	R4GLP7	0
NA	Q9PSQ5	0
NA	R4GLK4	0
NA	F1P3J2	0
NA	Q5ZIV8	0
NA	Q2UXM6	0
NA	F1NWA8	0
NA	Q5XNV3	0
NA	F1NYE5	0
NA	P30352	0
NA	B6V3H8	0
NA	F1P306	0
NA	F1NIQ4	0
NA	P79757	0
NA	Q5F464	0
NA	E1C372	0
NA	E1C2Q4	0
NA	R4GIS5	0
NA	Q98ST1	0
NA	R4GJZ2	0
NA	F1NAY8	0
NA	F1NEL2	0
NA	E1C287	0
NA	R4GIW3	0
NA	P27921	0
NA	F1NT44	0
NA	E1C3T2	0
NA	E1BXC2	0
NA	F1NI19	0
NA	R4GJQ2	0
NA	F1NV98	0
NA	F1P423	0
NA	Q91017	0
NA	F1NF53	0
NA	F1NY38	0
NA	F1P3F4	0
NA	P47807	0
NA	F1NJM6	0
NA	F1NJ89	0
NA	F1NA97	0
NA	F1NUH0	0
NA	F1NGR2	0
NA	H9L1C2	0
NA	R4GJ38	0
NA	F1NYA2	0
NA	Q90784	0
NA	F1NT27	0
NA	Q5ZK97	0
NA	F1N821	0
NA	E1BRU3	0
NA	F1P1B7	0
NA	F1NP28	0
NA	E1C9F4	0
NA	E1C734	0
NA	Q5F357	0
NA	Q5ZIV1	0
NA	Q5ZL48	0
NA	P48463	0
NA	E1C5L4	0
NA	E1C6R4	0
NA	F1NBN0	0
NA	Q8UUH5	0
NA	F1NZB0	0
NA	Q9DGG7	0
NA	F1NA60	0
NA	F1NPM7	0
NA	Q5ZHP5	0
NA	Q5ZK88	0
NA	E1C516	0
NA	E1C330	0
NA	F1NQS8	0
NA	E1BZS9	0
NA	E1C444	0
NA	E1BRS1	0
NA	H9KZU2	0
NP	F1NKL4	1
NP	F1N8D4	1
NP	Q5ZL53	1
NP	F1NLQ1	1
NP	E1BQG3	1
NP	Q90WF1	0.9997
NP	F1P336	0.9997
NP	F1NY82	0.9993
NP	F1NZU2	0.9993
NP	E1BZR1	0.9993
NP	F6R1X6	0.999
NP	F1P4R6	0.998
NP	E1C0J4	0.9977
NP	E1BZU0	0.9977
NP	Q6EE59	0.997
NP	E1C453	0.9967
NP	F1NFC0	0.9957
NP	Q5ZLJ7	0.9953
NP	F1NH85	0.995
NP	Q5ZML3	0.9947
NP	R4GF59	0.9943
NP	H9L340	0.993
NP	Q5F463	0.9923
NP	F1NZD3	0.9923
NP	F1NGL6	0.9917
NP	Q5ZLB3	0.991
NP	P09987	0.9887
NP	F1NT45	0.988
NP	E1BZT5	0.9873
NP	Q5ZME1	0.9853
NP	F1NAC8	0.984
NP	A0M8T8	0.9813
NP	E1C1P9	0.9783
NP	H9L3L2	0.9763
NP	F1NJT4	0.9747
NP	P47826	0.9733
NP	E1C2C3	0.9733
NP	F1NSP8	0.973
NP	Q9PTD6	0.9727
NP	E1C6Y7	0.9723
NP	Q5ZM36	0.9693
NP	D5M8S3	0.9683
NP	Q5ZJZ6	0.9677
NP	E1BZC7	0.9673
NP	E1C5L8	0.9667
NP	F1NZF7	0.9663
NP	R4GGA7	0.962
NP	E1C7D6	0.9613
NP	D0VX29	0.9603
NP	E1BQG1	0.9603
NP	F1P339	0.9593
NP	Q5ZL80	0.959
NP	F1NND9	0.956
NP	F1NXX2	0.9557
NP	F1P5A5	0.9557
NP	F1NIB4	0.952
NP	P12105	0.9507
NP	F1NEW6	0.9487
NP	F1P572	0.9467
NP	R4GH03	0.9463
NP	F1N8V1	0.946
NP	E1BSL7	0.9453
NP	Q5ZHT5	0.943
NP	Q8AWB8	0.94
NP	E1BUS2	0.938
NP	Q5ZM18	0.9373
NP	Q5ZIH1	0.936
NP	Q9PV94	0.935
NP	F1NYZ1	0.9343
NP	F1NP58	0.93
NP	F1NFC6	0.9297
NP	O42388	0.9273
NP	F1NPD3	0.927
NP	Q5ZIZ0	0.9267
NP	R4GJZ4	0.926
NP	F1N914	0.9233
NP	F1N872	0.9063
NP	F1NN63	0.9037
NP	F1N9I5	0.9017
NP	F1NBD0	0.901
NP	H9L0M5	0.8957
NP	F2Z4L6	0.7407
NP	F1NHI3	0.6667
NP	F1NCF1	0.6667
NP	Q5ZKD7	0.6667
NP	P68139	0.666
NP	H9KZT7	0.6637
NP	F1P2P9	0.6623
NP	E1BV44	0.6607
NP	Q90WF0	0.6587
NP	E1C784	0.6563
NP	Q8AWB7	0.6527
NP	E1BZ07	0.65
NP	Q5ZI72	0.6493
NP	F1NX83	0.6483
NP	Q98906	0.648
NP	E1C889	0.6477
NP	Q9YHD2	0.646
NP	E1BV83	0.6433
NP	F1NPA9	0.6413
NP	E1C1Y0	0.639
NP	Q90XD9	0.637
NP	F1N9W9	0.6353
NP	E1BZF4	0.6347
NP	F1NYJ6	0.634
NP	E1C1F2	0.6333
NP	F1NEQ3	0.6313
NP	Q90576	0.631
NP	F1ND93	0.6297
NP	F1NYZ2	0.6287
NP	R4GMG2	0.6273
NP	F1NU79	0.625
NP	F1NCS8	0.625
NP	Q5ZMN3	0.623
NP	F1NU16	0.6223
NP	Q5ZM62	0.6183
NP	E1BZG4	0.6167
NP	Q5ZLD1	0.6147
NP	E1C270	0.614
NP	E1C7Z0	0.613
NP	E1C4M0	0.6107
NP	F1NVA4	0.6107
NP	F1NL52	0.6103
NP	Q5ZJZ0	0.608
NP	H9L1A3	0.6073
NP	E1C4A9	0.6043
NP	Q5ZHQ3	0.6037
NP	Q5F472	0.6
NP	E1C4M3	0.589
NP	F1NZP4	0.589
NP	F1P3X4	0.3333
NP	F1P3X1	0.3333
NP	R4GLP6	0.3333
NP	A6BM71	0.3333
NP	P16419	0.3333
NP	F1NDL1	0.3333
NP	F1NNW0	0.3333
NP	F6U7Z0	0.3333
NP	E1C523	0.3333
NP	F1NHE0	0.3333
NP	E1C3E2	0.333
NP	F1NT30	0.333
NP	Q90YA3	0.3327
NP	A0A0A0MQ44	0.3323
NP	P02604	0.332
NP	E1BSN7	0.332
NP	F1N833	0.3317
NP	F1NME1	0.3317
NP	F1NMC3	0.3313
NP	Q5ZMT0	0.3313
NP	F1P269	0.331
NP	F1NHL2	0.3307
NP	Q90577	0.3307
NP	Q5ZMD9	0.3297
NP	E1BUD3	0.329
NP	Q05623	0.3287
NP	Q5F411	0.3283
NP	E1BRG6	0.328
NP	E1C2R8	0.3273
NP	F1NHD1	0.3257
NP	P19352	0.3227
NP	E1C2I9	0.322
NP	Q00649	0.3217
NP	Q9I8D6	0.321
NP	P02263	0.321
NP	Q5ZJ59	0.321
NP	F1NBZ9	0.3207
NP	R4GGI4	0.3193
NP	F1NL39	0.3193
NP	Q5ZMJ6	0.3187
NP	F1NQT9	0.3153
NP	P09652	0.3143
NP	Q5ZKJ2	0.3143
NP	A2IAR9	0.314
NP	P00368	0.3133
NP	F1NVN4	0.3127
NP	E1C6Q9	0.3117
NP	F1NKR5	0.3097
NP	F1NV15	0.3093
NP	F1NNU7	0.3067
NP	Q5ZI54	0.306
NP	F1P2Y8	0.306
NP	F1NKR8	0.3047
NP	Q5ZMH2	0.3043
NP	F1NK96	0.2987
NP	P08284	0.2963
NP	P0C1H3	0.2947
NP	E1BU45	0.2843
NP	D0VX30	0.2723
NP	R9PXM7	0
NP	F1NAK4	0
NP	F1NB52	0
NP	Q5ZIF0	0
NP	E1BUQ4	0
NP	R4GIQ2	0
NP	F1P2S8	0
NP	R4GI85	0
NP	F1NP51	0
NP	F1P5H0	0
NP	E1BU93	0
NP	E1C8Z0	0
NP	Q5ZMB8	0
NP	Q5ZKL0	0
NP	E1C6R7	0
NP	Q5ZIT7	0
NP	F1NBL6	0
NP	Q9DEA3	0
NP	E1BW84	0
NP	R4GIN8	0
NP	F1N9Y0	0
NP	R4GIN3	0
NP	Q9I9D1	0
NP	E1C2M8	0
NP	F1NHE5	0
NP	F1NXW3	0
NP	F1NGJ4	0
NP	P02588	0
NP	F1NF89	0
NP	E1BW27	0
NP	P11533	0
NP	E1BQJ6	0
NP	O42254	0
NP	Q5ZLA7	0
NP	F1NW17	0
NP	F1NBN1	0
NP	F1NZF0	0
NP	F1NYI3	0
NP	P63247	0
NP	F1N812	0
NP	F1NPJ4	0
NP	E1C123	0
NP	E1BS48	0
NP	E1BQZ7	0
NP	Q9DEA4	0
NP	E1C312	0
NP	E1C796	0
NP	Q9PSQ9	0
NP	P61355	0
NP	E1C891	0
NP	E1BRA6	0
NP	F1P4F4	0
NP	Q5ZLP8	0
NP	E1BVT3	0
NP	F1NEI2	0
NP	H9L1C1	0
NP	F1NN25	0
NP	Q805C1	0
NP	E1C805	0
NP	E1C8F9	0
NP	E1BUH7	0
NP	Q5ZL99	0
NP	F1NPB8	0
NP	Q5ZJQ2	0
NP	Q5ZLX2	0
NP	F2Z4K7	0
NP	F1NNE0	0
NP	F1NX13	0
NP	E1BUZ5	0
NP	F1NBV0	0
NP	F1NYW0	0
NP	P09860	0
NP	F1P3V8	0
NP	Q5ZL39	0
NP	F1NPL8	0
NP	Q6JLB2	0
NP	F1NMF6	0
NP	Q5ZIY8	0
NP	F1NS48	0
NP	E1BZ80	0
NP	Q90631	0
NP	Q5ZI64	0
NP	E1BR04	0
NP	F1P108	0
NP	F1P4P1	0
NP	E1BR82	0
NP	H9L0K3	0
NP	E1BY88	0
NP	F1NVY5	0
NP	F1NGR0	0
NP	E1C848	0
NP	F1NG89	0
NP	F1NPH8	0
NP	F1N9G5	0
NP	E1BWZ0	0
NP	E1BWJ5	0
NP	E1BWG0	0
NP	F1NHH9	0
NP	F1NN51	0
NP	Q5ZL33	0
NP	F1NBY1	0
NP	F1NKN8	0
NP	P37383	0
NP	E1BZ19	0
NP	F1N9K2	0
NP	E1C8W3	0
NP	E1BZK3	0
NP	E1C039	0
NP	E1C2E3	0
NP	E1C1G0	0
NP	E1BS82	0
NP	E1BWV6	0
NP	E1BSI6	0
NP	Q5ZJ68	0
NP	O73664	0
NP	B3TZC0	0
NP	H9L0C4	0
NP	Q5ZMH9	0
NP	E1C892	0
NP	F1P353	0
NP	F1P0P3	0
NP	E1C494	0
NP	F1NA36	0
NP	E1C3A1	0
NP	E1C7K0	0
NP	F1P5J5	0
NP	E1BXK3	0
NP	E1C1K6	0
NP	F1NJ54	0
NP	F1NMD7	0
NP	F1P1W8	0
NP	Q5ZIP4	0
NP	E1C832	0
NP	F1P4P8	0
NP	F1NH78	0
NP	R4GGU4	0
NP	F1NFR4	0
NP	Q6LEK3	0
NP	E1C6J9	0
NP	E1C8Y9	0
NP	P04459	0
NP	E1BYN7	0
NP	Q5ZLP3	0
NP	Q5ZJ35	0
NP	F1N9J1	0
NP	R4GLP7	0
NP	F1P3P3	0
NP	F1NGS7	0
NP	F1P3F1	0
NP	V9GZR5	0
NP	P30352	0
NP	Q5ZMI0	0
NP	F1NAD5	0
NP	Q5ZMQ1	0
NP	Q5F386	0
NP	F1P5K6	0
NP	E1C1W4	0
NP	F1NF53	0
[truncated: 2,544 more rows]
