# Supplementary material for: Viral–Host Interactome Analysis Reveals Chicken STAU2 Interacts With Non-structural Protein 1 and Promotes the Replication of H5N1 Avian Influenza Virus
Source: Front Immunol. 2021 Apr 21;12:590679. doi: 10.3389/fimmu.2021.590679 (PMC8098808; doi:10.3389/fimmu.2021.590679)
Supplement: Supplementary Table 2 — Interactions between H5N1 AIV and the host proteins in chicken DF1 cells. [file Table_2.XLSX]

## Sheet: Sheet1
High-confidence candidate interacting proteins (HCIPs) in chicken DF1 cells which the SAINT Score > 0.89
Viral protein	Chicken proteins
PA	DYNC1H1
PA	P32882
PA	IQGAP1
PA	SMC1
PA	SMC3
PA	CSE1L
PA	SMC2
PA	SMC4
PA	NUP93
PA	GCN1L1
PA	COPG
PA	ATP5B
PA	NUP205
PA	MTHFD1
PA	ACACA
PA	RCJMB04_2h4
PA	ATP2A2
PA	PYC
PA	IPO5
PA	CAND1
PA	MCM6
PA	Gga.55651
PA	EMC1
PA	LOC100859596
PA	ARCN1
PA	LMNB2
PA	MCM4
PA	VAC14
PA	MCM3
PA	DHX30
PA	PTPN9
PA	ABCC1
PA	MCM5
PA	ES/130
PA	LIG1
PA	AIFM1
PA	XPO5
PA	Q90XD9
PA	RARS
PA	EIF3A
PA	DDX27
PA	HNRNPU
PA	TNPO3
PA	DYNC1LI1
PA	PHB2
PA	GARS
PA	ABCD3
PA	SEC61A1
PA	LOC100857104
PA	RPN1
PA	PRPF6
PA	LOC430067
PA	D0VX29
PA	DNM1
PA	ATP5C1
PA	MAP2K1
PA	KPNA2
PA	IGF2BP1
PA	TBRG4
PA	QSOX2
PA	CDK2
PA	FASTKD2
PA	RPS3
PA	CAPN6
PA	RCJMB04_34k10
PA	PPEF1
PA	RPL21
PA	MAP2K2
PA	PSMC5
PA	RPS3A
PA	PCNA
PA	E1BQ63
PA	PFKP
PA	RPL18A
PA	CRMP4A
PA	RPS4X
PA	PYCR2
PA	SFXN3
PA	TMEM33
PA	GULP1
PA	NEK7
PA	DDX6
PA	RPN2
PA	SLC1A4
PA	RPS15A
PA	SDR16C5
PA	UBA52
PA	RPS2
PA	NCAPG2
PA	CTSZ
PA	TRIP13
PA	SLC25A22
PA	TP53RK
PA	SURF4
PA	RPL26L1
PA	MGST1
PA	ERLIN2
PA	GLUD1
PA	TIMM23
PA	DHCR7
PA	RPS24
PA	Q9I898
PB1	Q9DGM4
PB1	MYH1F
PB1	MYH1G
PB1	Gga.55993
PB1	PKM
PB1	TTN
PB1	FLNB
PB1	PGM1
PB1	MYOM2
PB1	MYBPC2
PB1	NEB
PB1	ACTA1
PB1	P32882
PB1	MDH2
PB1	TNNT3
PB1	ATP5B
PB1	pfk
PB1	PYGB
PB1	ALB
PB1	Q9DEG4
PB1	PHB2
PB1	P02604
PB1	MYOM1
PB1	SRL
PB1	TNNI2
PB1	AGL
PB1	ARF4
PB1	MYBPH
PB1	PHB
PB1	FBP2
PB1	skTmod
PB1	RPS3
PB1	Q90WF1
PB1	P02263
PB1	HSPB1
PB1	LOC426881
PB1	CASQ2
PB1	VDAC2
PB1	UBA52
PB1	TNNC2
PB2	Q9DGM4
PB2	MYH1F
PB2	MYH1G
PB2	Gga.55993
PB2	ACTA1
PB2	DYNC1H1
PB2	P09644
PB2	P02604
PB2	PKM
PB2	TTN
PB2	MYBPC2
PB2	MYOM2
PB2	ATP5B
PB2	F6U7Z0
PB2	RCJMB04_1c14
PB2	NUP93
PB2	NUP205
PB2	PYGB
PB2	SLC25A3
PB2	FLNB
PB2	ITSN1
PB2	Q90WF1
PB2	RNF213
PB2	SBF2
PB2	PSMC5
PB2	IQGAP1
PB2	RAI14
PB2	Hsp25
PB2	OTUB1
PB2	GULP1
PB2	DNAH1
PB2	LOC428510
PB2	KIF27
PB2	V9GW36
PB2	FAT4
PB2	PRPF39
PB2	SPTBN1
PB2	Gga.55607
PB2	HEATR5B
PB2	Gga.2859
PB2	STAT3
PB2	SPTAN1
PB2	TACC3
PB2	ABCA5
PB2	RBM6
PB2	HNRNPM
PB2	LOC100859076
PB2	RCJMB04_9b22
PB2	RABGAP1
PB2	DOPEY2
PB2	MIB1
PB2	alpha-fTM
PB2	NLRC5
PB2	CEP290
PB2	LCA5
PB2	PSMC2
PB2	RPS4X
PB2	CHD9
PB2	ZBTB41
PB2	LRRN3
PB2	ARF1
PB2	RCJMB04_5n23
PB2	PHB
PB2	LOC426301
PB2	LSG1
PB2	WDR63
PB2	ERLIN1
PB2	F1NCZ1
PB2	RUVBL1
PB2	PPP1R9A
PB2	ARF6
PB2	CSE1L
PB2	DGCR8
PB2	ATP5C1
PB2	KPNA2
PB2	SEC23IP
PB2	BAG2
PB2	IGDCC4
PB2	Gga.55113
PB2	MAP2K1
PB2	UBA52
PB2	RPL21
PB2	CDK2
PB2	DCBLD1
PB2	RFC2
PB2	pfk
PB2	DCTN4
PB2	ERAL1
PB2	G4WW42
PB2	RPS15A
PB2	MGST1
PB2	GNB2L1
PB2	DNAJB4
PB2	SQSTM1
PB2	LOC100859826
PB2	RAB10
PB2	Gga.48381
PB2	TRIP13
PB2	TNNI2
PB2	FAM110D
PB2	RAB1A
PB2	GSTA3
PB2	PASD1
PB2	PCNA
PB2	RPL26L1
PB2	PCOLCE2
PB2	RPL18A
PB2	AARSD1
PB2	FAM53A
PB2	RPL27
PB2	SORCS3
PB2	NDUFA10
PB2	CTSZ
PB2	RPS24
PB2	HDAC3
PB2	TMEM33
PB2	PPP1CB
PB2	Q9PSS9
PB2	LOC426881
PB2	Q9I898
PB2	SSR3
PB2	RPS20
PB2	RPS2
PB2	D0VX29
PB2	Q90ZM5
PB2	SFXN3
PB2	DCTN5
PB2	F1CN30
PB2	NPM3
PB2	Gallus
PB2	ALB
NP	DYNC1H1
NP	FLNB
NP	RCJMB04_7l20
NP	F1NLQ1
NP	LARP7
NP	Q90WF1
NP	NCL
NP	IQGAP1
NP	SYNCRIP
NP	HNRNPR
NP	SSB
NP	MRPS9
NP	UPF1
NP	RPF2
NP	Q6EE59
NP	HNRNPK
NP	YBX1
NP	RCJMB04_5n23
NP	F1NH85
NP	SRSF1
NP	Gga.22975
NP	ATP5B
NP	RCJMB04_2m11
NP	RBMX
NP	EIF6
NP	RCJMB04_6o1
NP	P09987
NP	MKI67IP
NP	PRPF8
NP	HNRNPA2B1
NP	SNRPA1
NP	CAV1
NP	MRPS27
NP	LOC100859596
NP	FN1
NP	RPLP0
NP	SF3B1
NP	HNRNPU
NP	Q9PTD6
NP	FTSJ3
NP	EIF4A3
NP	PHB
NP	NCBP1
NP	Gga.49302
NP	MRPL44
NP	SF3B3
NP	MRPS35
NP	MRPL1
NP	D0VX29
NP	TNRC6B
NP	LARP1
NP	HNRNPM
NP	ICT1
NP	MRPS22
NP	MRPS31
NP	HNRNPAB
NP	COL3A1
NP	MRPL19
NP	TROVE2
NP	EPRS
NP	RSL1D1
NP	ERP44
NP	RCJMB04_33h2
NP	SMC3
NP	NOP58
NP	GTPBP4
NP	HNRNPD
NP	SNRPB
NP	MRPS5
NP	PES1
NP	RPS4X
NP	O42388
NP	RPL18A
NP	PGD
NP	PURB
NP	PYCR2
NP	Gga.30681
NP	PGM1
NP	ELAVL1
NP	ERLIN2
NP	DAP3
HA	MYH1F
HA	MYH1G
HA	Gga.55993
HA	ACTA1
HA	DYNC1H1
HA	P09644
HA	P02604
HA	MYBPC2
HA	ATP5B
HA	NUP93
HA	MCM4
HA	GCN1L1
HA	MTHFD1
HA	COPG
HA	NUP205
HA	FLNB
HA	SMC3
HA	SMC1
HA	Gga.14530
HA	Q90WF1
HA	IQGAP1
HA	IPO5
HA	NPEPPS
HA	XPO5
HA	Gga.55651
HA	SMC2
HA	CAND1
HA	EMC1
HA	RRBP1
HA	LOC776067
HA	EIF3A
HA	CNOT1
HA	LOC100859596
HA	ACACA
HA	MCM3
HA	DPYSL3
HA	ATP1A1
HA	pfk
HA	ABCC1
HA	HP1BP3
HA	KIF5B
HA	OGDH
HA	PSMD2
HA	ACTN1
HA	HA
HA	MS001
HA	RCJMB04_2h4
HA	PYGB
HA	VAC14
HA	MCM5
HA	SMC4
HA	UNC45A
HA	PYC
HA	EIF5B
HA	LRPPRC
HA	ACLY
HA	UBR5
HA	CSE1L
HA	ATP2A2
HA	NSF
HA	PTPN9
HA	GARS
HA	ARCN1
HA	LIG1
HA	ATP2B4
HA	SLC25A13
HA	TBC1D15
HA	tcp-1
HA	DNM1
HA	Q90XD9
HA	PDS5B
HA	ABCD3
HA	PRPF6
HA	LARS
HA	XPO7
HA	RPN1
HA	PSMC1
HA	QSOX2
HA	XPOT
HA	MON2
HA	AARS
HA	TBRG4
HA	AP3B1
HA	MAP2K2
HA	LOC430067
HA	PFKP
HA	LOC100857165
HA	UGGT1
HA	TBCD
HA	SARS
HA	Q9PTD6
HA	AFG3L2
HA	EHD3
HA	MAP4
HA	RPN2
HA	PDS5A
HA	CAPN6
HA	PDCD6IP
HA	DOCK1
HA	D0VX29
HA	PPEF1
HA	ABCB6
HA	ABCF2
HA	CCT2
HA	USP5
HA	HK2
HA	DDX1
HA	CKAP4
HA	DNAJC10
HA	IPO7
HA	FASTKD2
HA	TNPO3
HA	SACM1L
HA	SEL1L
HA	USP10
HA	MTHFD1L
HA	SFXN3
HA	MMS19
HA	RPS4X
HA	IPO13
HA	CCT7
HA	SEC61A1
HA	TMTC3
HA	FH
HA	RCJMB04_34k10
HA	PSMC2
HA	CTNNB1
HA	AACS
HA	TLN1
HA	RPAP1
HA	EPHA2
HA	NOP58
HA	EIF3B
HA	UBA52
HA	GULP1
HA	Q6EE59
HA	HNRNPU
HA	CDK2
HA	RPS2
HA	Gga.32618
HA	LOC100857691
HA	EIF2S3
HA	LOC423693
HA	MSH6
HA	MSH2
HA	DHRS7
HA	RRM1
HA	HSPA12A
HA	ABCB7
HA	PARP14
HA	EXOC4
HA	RCJMB04_2d15
HA	ARF1
HA	CTPS
HA	CRMP4A
HA	KPNB1
HA	PI4KA
HA	RCJMB04_10h22
HA	DHCR7
HA	CNP
HA	TMEM33
HA	ACO2
HA	PGM3
HA	MCM6
HA	TRIP13
HA	LONP1
HA	IDH2
HA	BTAF1
HA	HEATR1
HA	AHSA1
HA	CCT5
HA	P4HA2
HA	ATL2
HA	RCJMB04_7b3
HA	WARS
HA	LOC100859465
HA	SEC23A
HA	LBR
HA	PLS3
HA	PTPN2
HA	RB1
HA	HSD17B12
HA	UGDH
HA	SLC9A1
HA	UGT2A3
HA	SEC24A
HA	CLPTM1L
HA	NCAPG2
HA	TRAM1
HA	CNOT2
HA	LMF2
HA	MYOM2
HA	SLC38A2
HA	HSD17B7
HA	SLC20A1
HA	Q90681
HA	SLC1A4
HA	SLK
HA	WLS
HA	F1NWS8
HA	CDS2
HA	TM9SF3
HA	RDH12
HA	SLC7A5
HA	CTSZ
HA	RAD50
HA	Gga.48892
HA	TMEM63B
HA	SURF4
HA	DERL1
HA	Q9I898
HA	MYBPH
HA	Gga.3145
NA	MYH1F
NA	PKM
NA	FLNB
NA	PGM1
NA	IQGAP1
NA	NCL
NA	VCL
NA	MYBPC2
NA	Q90WF1
NA	MDH2
NA	P68139
NA	LDHB
NA	CKAP4
NA	TLN1
NA	F1NT30
NA	SEPT11
NA	RCJMB04_7l20
NA	YWHAE
NA	Gga.3145
NA	RCJMB04_5n23
NA	SYNCRIP
NA	PSMD2
NA	RPLP0
NA	Q6EE59
NA	SSB
NA	CSE1L
NA	ATP5B
NA	pfk
NA	HSD17B10
NA	R4GJ67
NA	RCJMB04_2d15
NA	ATP2A2
NA	HSPA4L
NA	MAP4
NA	WDR1
NA	P02604
NA	CCT7
NA	PYGB
NA	ACLY
NA	EIF3A
NA	RAB7A
NA	CCT5
NA	TNNI2
NA	RCJMB04_34i5
NA	PURH
NA	ARHGDIA
NA	GARS
NA	FASN
NA	URP
NA	CORO1C
NA	CAV1
NA	Gga.53757
NA	PLS3
NA	LMNB2
NA	Q90XD9
NA	HNRNPU
NA	ARF1
NA	DECR1
NA	D0VX29
NA	Q9PTD6
NA	LOC100859596
NA	IPO5
NA	PSMC1
NA	RPS3
NA	RCJMB04_23a5
NA	PA2G4
NA	ARCN1
NA	tcp-1
NA	MYOF
NA	RPS13
NA	ANXA6
NA	IGF2BP1
NA	MDH1
NA	Gga.51956
NA	Q90576
NA	HNRNPA3
NA	RPN1
NA	IDH1
NA	CCT2
NA	RCJMB04_28g18
NA	SET
NA	PFKP
NA	LIMA1
NA	VPS35
NA	CYB5R3
NA	GLUD1
NA	MYOM2
NA	EIF3B
NA	P09987
NA	P02263
NA	G3BP1
NA	KPNA2
NA	E1C3L7
NA	CTNNB1
NA	FDPS
NA	EIF2S3
NA	SARS
NA	RPS3A
NA	VDAC2
NA	GNB2L1
NA	KPNB1
NA	Q6EE32
NA	PGD
NA	AS
NA	RPS4X
NA	FH
NA	O57660
NA	PSME3
NA	EPRS
NA	EEF1D
NA	RPL21
NA	CAP1
NA	HP1BP3
NA	RCJMB04_20f2
NA	RPS2
NA	RPL18A
NA	TRAP1
NA	CTTN
NA	HMGB1
NA	FKBP4
NA	EIF3L
NA	ENDOD1
NA	AARS
NA	USP14
NA	FKBP10
NA	GDI2
NA	NAP1L1
NA	MAPK1
NA	DDX6
NA	PLEKHC1
NA	SFXN1
NA	NPM1
NA	P4HA1
NA	RCJMB04_17k23
NA	SCAMP2
NA	Q6EE62
NA	PSMA2
NA	ERO1L
NA	RAB1A
NA	R4GGU4
NA	E1BRQ7
NA	PDIA6
NA	CDC42
NA	Q9W6J3
NA	RPL27
NA	RAB10
NA	TMED10
NA	EIF2S1
NA	RAB2A
NA	PSMB1
NA	TMCO1
M1	ALB
M1	PKM
M1	SPTAN1
M1	PGM1
M1	ACTA1
M1	FLNB
M1	P32882
M1	SPTBN1
M1	MYBPC2
M1	CSE1L
M1	ALB
M1	ATP5B
M1	COPG
M1	IQGAP1
M1	P02604
M1	ATP2A2
M1	APOA1
M1	RCJMB04_28g18
M1	PYGB
M1	MYOM2
M1	DPYSL3
M1	TNNI2
M1	RCJMB04_1c14
M1	NPEPPS
M1	ARF4
M1	PSMC2
M1	LOC426881
M1	PSMC1
M1	D0VX29
M1	MAP2K1
M1	LIMA1
M1	ATP5C1
M1	RPN2
M1	PFKP
M1	PCNA
M1	EIF2S3
M1	OTUB1
M1	TRIP13
NS1	MCM4
NS1	COPG
NS1	UPF1
NS1	EIF5B
NS1	NOP56
NS1	E1C1G5
NS1	HNRNPK
NS1	HP1BP3
NS1	RCJMB04_7l20
NS1	ILF2
NS1	GNL3
NS1	DHX15
NS1	SYNCRIP
NS1	SSB
NS1	HNRNPR
NS1	SRSF1
NS1	STAU2
NS1	MOV10
NS1	STAU1
NS1	NCL
NS1	SRP72
NS1	PDCD11
NS1	ZNF326
NS1	P32882
NS1	ATP5B
NS1	MTHFD1
NS1	HDLBP
NS1	LOC100859596
NS1	YBX1
NS1	TOP1
NS1	CSE1L
NS1	MCM3
NS1	RPLP0
NS1	Q6EE59
NS1	XRN2
NS1	DDX24
NS1	HIST1H111R
NS1	NSF
NS1	RCJMB04_6o1
NS1	LMNB2
NS1	MCM5
NS1	Gga.55651
NS1	PYC
NS1	SMARCA5
NS1	URP
NS1	NKRF
NS1	ATP2A2
NS1	ARCN1
NS1	DDX17
NS1	IQGAP1
NS1	SFPQ
NS1	LOC100858102
NS1	CCT5
NS1	RPS27A
NS1	LUC7L2
NS1	HNRNPM
NS1	RCJMB04_3b17
NS1	Q9PTD6
NS1	GARS
NS1	MCM6
NS1	RPN1
NS1	HNRNPU
NS1	RPS3
NS1	SNRPA1
NS1	PIK3R2
NS1	KTN1
NS1	D0VX29
NS1	EIF4A3
NS1	IGF2BP1
NS1	Q90XD9
NS1	SRSF3
NS1	EIF3A
NS1	DDX27
NS1	IGF2BP3
NS1	GEMIN5
NS1	LOC423693
NS1	LARS
NS1	COL6A2
NS1	ABCF2
NS1	LOC100857691
NS1	F1NH85
NS1	MAP2K1
NS1	HNRNPAB
NS1	RPN2
NS1	KPNA2
NS1	RARS
NS1	FN1
NS1	DDX46
NS1	Q90784
NS1	RCJMB04_16d21
NS1	ZFR
NS1	MATR3
NS1	PRPF39
NS1	DDX1
NS1	LUC7L3
NS1	NOP58
NS1	SNRPB
NS1	MCM2
NS1	FH
NS1	ATP5C1
NS1	RPL18A
NS1	RPLP2
NS1	IPO5
NS1	DDX18
NS1	RSL1D1
NS1	LARP1
NS1	EIF2S3
NS1	RPS3A
NS1	ZNF512
NS1	NPEPPS
NS1	LOC426301
NS1	RPL21
NS1	BRIX1
NS1	PCNA
NS1	RPL26L1
NS1	EIF2S2
NS1	HSPB1
NS1	RPS2
NS1	LOC429847
NS1	OTUB1
NS1	PSMD2
NS1	CAND1
NS1	LOC770025
NS1	EIF3B
NS1	SNRPB2
NS1	FXR1
NS1	U2AF1
NS1	RUVBL1
NS1	RTCA
NS1	LOC100859076
NS1	SSRP1
NS1	HNRNPA0
NS1	HNRNPDL
NS1	PFKP
NS1	TMEM33
NS1	EIF6
NS1	CRMP4A
NS1	YTHDC2
NS1	DNM1
NS1	HNRNPD
NS1	ELAVL1
NS1	CPSF4
NS1	SNRPE
NS1	WARS
NS1	RBM14
NS1	RBMS1
NS1	RPS4X
NS1	TRA2A
NS1	Gga.5511
NS1	XRN1
NS1	RPF2
NS1	RBMX
NS1	AP3D1
NS1	PYCR2
NS1	PLOD1
NS1	PSMC5
NS1	GNB2L1
NS1	STRAP
NS1	RPL27
NS1	NIP7
NS1	FARSA
NS1	UGDH
NS1	ARF6
NS1	C22ORF28
NS1	DNAJB11
NS1	EIF3D
NS1	RPS15A
NS1	BDH1
NS1	DNAJA3
NS1	NHP2L1
NS1	USP10
NS1	CTSZ
NS1	LOC100858210
NS1	MGST1
NS1	LOC430067
NS1	SRPK1
NS1	RPS24
NS1	SRSF2
NS1	ACOT8
NS1	TP53RK
NS1	SNRPD3
NS1	RPS20
NS1	GTPBP4
NS1	SNRPD1
NS1	SNRPF
NS1	DHX36
NS2	AS
NS2	B5M200
NS2	ERP44
NS2	TMEM43
NS2	DHRS7
NS2	HNRNPR
NS2	RAB8B
NS2	KIF5B
NS2	MYO1D
NS2	THY1
NS2	DDX6
NS2	F1N822
NS2	PSMD6
NS2	TARDBP
NS2	GPD2
NS2	LSS
NS2	PSMA6
NS2	SPTAN1
NS2	TPM4
NS2	SFXN1
NS2	ARHGDIB
NS2	GNAS
NS2	UGT2A3
NS2	UMPS
NS2	LOC100859465
NS2	WDR1
NS2	MAPK1
NS2	TSN
NS2	LOC418169
NS2	TRAP1
NS2	MYO6
NS2	ARPC2
NS2	CAP1
NS2	AKR7A2
NS2	SFPQ
NS2	SET
NS2	SSB
NS2	G4WW42
NS2	GNAI2
NS2	LOC772393
NS2	CAPZA1
NS2	DBN1
NS2	MYO5A
NS2	BRT-2
NS2	DDX39B
NS2	CORO1C
NS2	ARPC1B
NS2	PGD
NS2	ARPC1A
NS2	AACS
NS2	RCJMB04_5n23
NS2	FEN1
NS2	TMOD3
NS2	EIF4A3
NS2	ARPC5
NS2	ACTN4
NS2	FKBP25
NS2	alpha-fTM
NS2	FKBP10
NS2	R4GLP7
NS2	R4GMA1
NS2	HPGDS
F2	RCJMB04_5n23
F2	DBN1
F2	TMOD3
F2	TOP2B
F2	G4WW42
F2	SFXN1
F2	GMDS
F2	PARVA
F2	F1NRQ2
F2	LOC416354
F2	BIRC6
F2	SLC1A4
F2	CSNK2A1
F2	TMED5
F2	EIF3M
F2	ILF2
F2	CORO1C
F2	TMEM43
F2	SFPQ
F2	ATL2
F2	GNA13
F2	VDAC3
F2	PSMD6
M2	ACTC1
M2	alpha-fTM
M2	TPM3
M2	BRT-2
M2	TPM4
M2	CORO1C
M2	Bact
M2	DBN1
M2	F1NQB6
M2	ACTN4
M2	MYO1D
M2	E1BRY8
M2	Q0MRC6
M2	RCJMB04_3p21
M2	Q9PSS9
M2	TMOD3
M2	CSNK2A1
RPL27	RPL26L1
RPL27	RPS20
RPS3A	GNB2L1
RPL27	RPS4X
MCM3	MCM6
RPN1	RPN2
RPS3A	RPL26L1
RPL21	RPS2
RPS24	RPL26L1
RPL27	RPS2
MCM4	MCM6
RPS2	GNB2L1
RPS20	RPS2
RPS20	RPS24
RPL26L1	GNB2L1
TNNI2	TNNT3
RPS15A	RPS24
RPL27	RPL18A
RPS3	RPS3A
MCM3	MCM5
RPL21	RPS15A
RPS2	RPS24
RPS3	RPS15A
RPL18A	RPS15A
TNNC2	TNNI2
RPL18A	GNB2L1
RPS3	RPL18A
RPS20	GNB2L1
RPL27	GNB2L1
RPL27	RPS15A
ARCN1	COPG
RPS15A	RPS2
RPS24	RPS4X
RPS3	GNB2L1
RPS3	RPS4X
RPS3	RPS24
RPL27	RPS3A
RPS4X	RPL26L1
NUP205	NUP93
RPS3A	RPS15A
RPL21	RPS4X
RPS20	RPS3A
RPS3	RPL26L1
RPL18A	RPS4X
RPS15A	RPL26L1
RPS3A	RPS24
MCM5	MCM6
RPS2	RPL26L1
RPS20	RPS15A
SMC2	SMC4
RPS3A	RPL18A
SMC4	NCAPG2
RPS15A	GNB2L1
RPS2	RPS4X
TNNC2	MYL1
MCM4	MCM5
MCM3	MCM4
RPS20	RPS4X
RPL27	RPS24
RPL18A	RPS2
RPS3A	RPS4X
RPL21	RPL27
RPL27	RPS3
RPS4X	GNB2L1
RPL21	RPS3
RPS3	RPS2
RPL21	RPS24
MYL1	MYH1G
RPL21	RPS3A
RPS3A	RPS2
RPS15A	RPS4X
RPL21	RPL26L1
PSMC2	PSMC5
RPS3	RPS20
RPS20	RPL26L1
RPL21	RPL18A
RPL21	RPS20
RPL18A	RPS24
ATP5B	ATP5C1
MCM4	PCNA
RPL21	GNB2L1
RPL18A	RPL26L1
RPS20	RPL18A
TNNC2	TNNT3
LIG1	PCNA
RPN2	DAD1
SMC5	SMC3
COPA	ARCN1
MCM5	PCNA
DCTN5	DCTN4
MCM3	PCNA
TNNT3	MYL1
RPS24	GNB2L1
RPN1	DAD1
COPA	COPG
DYNC1H1	DCTN5
MCM6	PCNA
TNNI2	MYL1
SMC2	NCAPG2
RPS3	EIF3A
RFC2	PCNA
PYGB	AGL
TNNI2	TPM1
ATP5C1	UQCRC2
TNNC2	TPM1
DYNC1H1	DYNC1LI1
TNNC2	MYH1G
CDK2	MCM4
TNNI2	MYH1G
HNRNPU	HNRNPM
RPS20	EIF3A
TNNT3	MYH1G
ACTR10	DCTN4
SMC4	SMC5
ITSN1	DNM1
TNNT3	TPM1
CDK2	MCM5
NEB	MYL1
EIF3A	RPS15A
RPS3A	EIF3A
EIF3A	RPS4X
XPO5	DGCR8
ACTR10	DCTN5
EIF3A	RPS24
PYGB	PGM1
EIF3A	RPS2
TMOD4	NEB
MCM3	CDK2
RPS15A	SEC61A1
NEB	TNNC2
SPTBN1	SPTAN1
ERLIN1	ERLIN2
DYNC1H1	ACTR10
DYNC1LI1	DCTN5
TNNT3	MYH1F
NDUFA10	ATP5C1
TNNI2	MYH1F
ACTA1	TNNC2
RPS3	SEC61A1
COPA	ARF4
ATP5C1	MDH2
LIG1	RFC2
ACTA1	TNNI2
SEC61A1	RPL26L1
PGM1	AGL
ARF1	ARCN1
ARCN1	ARF4
ARF6	ITSN1
ARF1	RAB1A
CDK2	MCM6
ARF1	COPG
ARF1	ARF4
ACTA1	MYL1
COPG	ARF4
ATP5B	UQCRC2
NDUFA10	UQCRC2
TPM1	MYL1
TPM1	MYH1F
RAB1A	ARF4
TUBA1C	DYNC1H1
ENSGALG00000027315	RUVBL1
MYL1	MYH1F
TNNC2	MYH1F
NEB	TNNT3
ACTA1	TPM1
DYNC1LI1	DCTN4
DYNC1H1	DCTN4
PUF60	HNRNPM
SLC25A10	RPS15A
TPM1	MYH1G
SLC25A10	RPS3
GLUD1	MDH2
SPTBN1	DYNC1H1
NEB	TPM1
RAB1A	COPG
ARF1	DNM1
SEC61A1	RPN1
TMOD4	TNNI2
TMOD4	TNNT3
NEB	TNNI2
ACTR10	DYNC1LI1
MCM3	SMC4
RPS20	SEC61A1
COPA	ARF1
TMOD4	TPM1
SLC25A3	VDAC2
IQGAP1	MAP2K2
PRPF6	HNRNPM
PUF60	PRPF6
TMOD4	TNNC2
SMC4	SMC3
SURF4	ARCN1
CHD9	HDAC3
SPTBN1	ACTR10
TMOD4	MYL1
RUVBL1	PSMC5
TUBA1C	TUBB2B
ENSGALG00000027315	SMC4
RPL27	EIF3A
RAB1A	ARCN1
ACTR10	ARF4
SURF4	RAB1A
SPTAN1	DYNC1H1
ATP5B	SLC25A3
SLC25A10	RPL26L1
SRL	MYL1
EIF3A	RPL26L1
NEB	MYH1F
NEB	MYH1G
RPL21	EIF3A
ARF1	ACTR10
SMC2	MCM4
ENSGALG00000027315	SMC2
SEC61A1	RPS2
HNRNPU	PRPF6
IQGAP1	MAP2K1
ATP5B	MDH2
SURF4	ARF4
COPA	RAB1A
SURF4	ARF1
MYH1G	MYH1F
COPA	SPTAN1
SPTAN1	ARF4
SPTAN1	ARF1
COPA	ACTR10
ARF1	KIF27
PKM2	PFKP
KIF27	ARF4
PHB	PHB2
ARF4	DCTN4
LIG1	MCM4
SPTBN1	DCTN4
TMOD4	MYH1F
PKM2	MDH2
TMOD4	MYH1G
ACTR10	ARCN1
SURF4	COPG
ARF1	DCTN4
CDK2	PSMC2
SPTBN1	ARF1
PUF60	HNRNPU
COPG	DCTN4
SPTBN1	ARF4
CDK2	PSMC5
COPA	DCTN4
CNN2	SPTAN1
RAB1A	DCTN5
DYNC1H1	ARF4
DCTN5	ARF4
SPTAN1	DYNC1LI1
ACTR10	RAB1A
SPTBN1	RAB1A
MCM4	SMC3
SPTAN1	ACTR10
DYNC1H1	SMC3
SPTAN1	RAB1A
ACTR10	COPG
SPTAN1	DCTN4
RAB1A	DCTN4
SLC25A10	RPS2
ARF1	DCTN5
SURF4	COPA
COPA	DCTN5
DYNC1LI1	COPG
COPA	KIF27
ARCN1	DCTN4
SPTBN1	COPG
NEK7	NUP205
DYNC1LI1	SMC3
SPTAN1	COPG
COPA	DYNC1LI1
ENSGALG00000027315	NCAPG2
CNN2	PGM1
MAP2K1	MAP2K2
TUBA1C	CEP290
CNN2	CTSZ
KIF27	ARCN1
DYNC1H1	ARCN1
ARCN1	DCTN5
COPA	DYNC1H1
KIF27	COPG
SURF4	MGST1
DYNC1LI1	ARCN1
DYNC1H1	COPG
CNN2	CEP290
SPTAN1	PGM1
DYNC1H1	CEP290
DCTN5	COPG
CEP290	CTSZ
SPTBN1	DYNC1LI1
NEK7	NUP93
KIF27	RAB1A
DYNC1H1	RAB1A
ARF1	DYNC1LI1
ARF1	DYNC1H1
DYNC1LI1	RAB1A
SEC23IP	RAB1A
MCM5	RFC2
SPTAN1	ARCN1
ARF1	CTSZ
PCOLCE2	GULP1
SEC23IP	CTSZ
RAB1A	CTSZ
SPTAN1	CTSZ
SPTAN1	CEP290
SPTAN1	DCTN5
RPS3A	SEC61A1
DYNC1LI1	ARF4
SURF4	KIF27
SPTBN1	ARCN1
SPTBN1	COPA
SPTBN1	DCTN5
LIG1	MCM5
SMC4	MCM4
SLC25A10	RPS20
ARF6	RAB1A
SMC2	MCM5
ATP5C1	VDAC2
SEC61A1	RPS4X
RPL18A	RPN1
FBP2	PFKP
MCM3	LIG1
IPO5	CSE1L
RPL27	RPN1
SMC2	SMC3
RPN1	RPL26L1
RPL21	RPN1
SMC5	NCAPG2
MCM5	SMC3
SLC25A10	SLC25A3
MCM3	NCAPG2
EIF3A	GNB2L1
PHB	SLC25A10
SMC3	NCAPG2
RPL27	SEC61A1
SMC4	PCNA
SMC4	MCM5
MCM3	SMC2
SMC2	SMC5
RPL21	SEC61A1
SURF4	SEC61A1
SEC61A1	GNB2L1
GSTA4	MGST1
ARF6	ARF1
CASQ2	MYOM2
GARS	RARS
SLC25A3	ATP5C1
SLC25A10	TIMM23
SMC2	KPNA2
SMC5	MCM4
SEC61A1	RPN2
CDK2	PCNA
SRL	ATP2A2
MCM4	RFC2
ENSGALG00000026366	TNNC2
ATP2A2	TNNC2
DNM2	DNM1
TACC3	KPNA2
MCM5	NCAPG2
PSMC2	RPS15A
MCM3	SMC5
ENSGALG00000012495	MYL1
ATP5B	RPS3A
SLC25A3	UQCRC2
DYNC1H1	TUBB2B
TNPO3	XPO5
SRL	TNNC2
MYBPH	MYOM2
LCA5	CEP290
SMC2	PCNA
ACTA1	TNNT3
SMC4	LIG1
MCM4	NCAPG2
SMC2	LIG1
MCM3	SMC3
RPL18A	SEC61A1
ATP5B	RPS2
RPS4X	PSMC5
PHB	ERLIN2
SSR3	SEC61A1
MYOM2	MYL1
MYBPH	MYL1
CASQ2	MYL1
CASQ2	TNNT3
XPO5	CSE1L
CSE1L	KPNA2
MYOM2	TNNT3
AIFM1	ERLIN2
SEC61A1	RPS24
MCM3	RFC2
ARF6	ARF4
MCM5	NUP205
LIG1	SMC3
MYOM2	TNNI2
DNM2	ITSN1
IPO5	XPO5
RPS15A	PSMC5
PHB	ERLIN1
SLC25A3	SLC25A22
LSG1	RPL27
PGM1	MDH2
VDAC2	UQCRC2
SMC5	LIG1
ATP5B	VDAC2
PKM2	GLUD1
MCM4	TRIP13
SLC25A3	TIMM23
ENSGALG00000012495	TNNC2
VDAC2	MDH2
LIG1	NCAPG2
SMC4	KPNA2
SMC2	MCM6
PSMC2	RPS24
SLC25A10	PHB2
RPL21	PSMC2
UQCRC2	MDH2
ACTA1	DCTN5
IPO5	KPNA2
SRL	TNNT3
FBP2	MDH2
SMC4	MCM6
CASQ2	TNNI2
RAB10	COPG
MYOM2	MYOM1
CDK2	STAT3
SEC61A1	DAD1
RPS3	PKM2
ENSGALG00000026366	MYL1
ENSGALG00000026366	NEB
ENSGALG00000026366	ENSGALG00000012495

## Sheet: Sheet2
#node1	node2	node1_string_internal_id	node2_string_internal_id	node1_external_id	node2_external_id	neighborhood_on_chromosome	gene_fusion	phylogenetic_cooccurrence	homology	coexpression	experimentally_determined_interaction	database_annotated	automated_textmining	combined_score
RPL27	RPL26L1	3997624	3986835	9031.ENSGALP00000038957	9031.ENSGALP00000004515	0.119	0	0	0	0.998	0.973	0.9	0.881	0.999
RPL27	RPS20	3997624	3993747	9031.ENSGALP00000038957	9031.ENSGALP00000023266	0.119	0	0	0	0.997	0.973	0.9	0.636	0.999
RPS3A	GNB2L1	3991330	3985191	9031.ENSGALP00000016361	9031.ENSGALP00000000170	0	0	0	0	0.998	0.875	0	0.4	0.999
RPL27	RPS4X	3997624	3988068	9031.ENSGALP00000038957	9031.ENSGALP00000007705	0.145	0	0	0	0.997	0.875	0.9	0.173	0.999
MCM3	MCM6	3999935	3992724	9031.ENSGALP00000042687	9031.ENSGALP00000020147	0	0	0.231	0.711	0.999	0.874	0.9	0.936	0.999
RPN1	RPN2	3988746	3987418	9031.ENSGALP00000009487	9031.ENSGALP00000006039	0	0	0	0	0.88	0.828	0.8	0.959	0.999
RPS3A	RPL26L1	3991330	3986835	9031.ENSGALP00000016361	9031.ENSGALP00000004515	0	0	0.28	0	0.997	0.875	0.9	0.675	0.999
RPL21	RPS2	3999308	3988478	9031.ENSGALP00000041993	9031.ENSGALP00000008802	0	0	0	0	0.987	0.875	0.9	0.437	0.999
RPS24	RPL26L1	3988091	3986835	9031.ENSGALP00000007763	9031.ENSGALP00000004515	0	0	0	0	0.995	0.875	0.9	0.843	0.999
RPL27	RPS2	3997624	3988478	9031.ENSGALP00000038957	9031.ENSGALP00000008802	0.119	0	0	0	0.999	0.875	0.9	0.401	0.999
MCM4	MCM6	3993041	3992724	9031.ENSGALP00000021034	9031.ENSGALP00000020147	0	0	0	0.723	0.999	0.874	0.9	0.959	0.999
RPS2	GNB2L1	3988478	3985191	9031.ENSGALP00000008802	9031.ENSGALP00000000170	0	0	0	0	0.999	0.875	0	0.438	0.999
RPS20	RPS2	3993747	3988478	9031.ENSGALP00000023266	9031.ENSGALP00000008802	0.154	0	0	0	0.989	0.875	0.9	0.662	0.999
RPS20	RPS24	3993747	3988091	9031.ENSGALP00000023266	9031.ENSGALP00000007763	0	0	0	0	0.995	0.875	0.9	0.703	0.999
RPL26L1	GNB2L1	3986835	3985191	9031.ENSGALP00000004515	9031.ENSGALP00000000170	0	0	0	0	0.993	0.973	0	0.057	0.999
TNNI2	TNNT3	3989197	3989188	9031.ENSGALP00000010627	9031.ENSGALP00000010605	0	0	0	0	0.922	0.255	0.9	0.882	0.999
RPS15A	RPS24	3989307	3988091	9031.ENSGALP00000010942	9031.ENSGALP00000007763	0	0	0	0	0.998	0.875	0.9	0.653	0.999
RPL27	RPL18A	3997624	3991168	9031.ENSGALP00000038957	9031.ENSGALP00000015964	0	0	0	0	0.999	0.875	0	0.381	0.999
RPS3	RPS3A	3996765	3991330	9031.ENSGALP00000035584	9031.ENSGALP00000016361	0	0	0.252	0	0.999	0.875	0.9	0.792	0.999
MCM3	MCM5	3999935	3992837	9031.ENSGALP00000042687	9031.ENSGALP00000020463	0	0	0.228	0.736	0.999	0.856	0.9	0.959	0.999
RPL21	RPS15A	3999308	3989307	9031.ENSGALP00000041993	9031.ENSGALP00000010942	0	0	0	0	0.999	0.875	0.9	0.118	0.999
RPS2	RPS24	3988478	3988091	9031.ENSGALP00000008802	9031.ENSGALP00000007763	0	0	0	0	0.9	0.874	0.9	0.826	0.999
RPS3	RPS15A	3996765	3989307	9031.ENSGALP00000035584	9031.ENSGALP00000010942	0.287	0	0	0	0.997	0.875	0.9	0.637	0.999
RPL18A	RPS15A	3991168	3989307	9031.ENSGALP00000015964	9031.ENSGALP00000010942	0	0	0	0	0.995	0.875	0	0.434	0.999
TNNC2	TNNI2	3989347	3989197	9031.ENSGALP00000011046	9031.ENSGALP00000010627	0	0	0	0	0.925	0.93	0.9	0.651	0.999
RPL18A	GNB2L1	3991168	3985191	9031.ENSGALP00000015964	9031.ENSGALP00000000170	0	0	0	0	0.996	0.875	0	0.105	0.999
RPS3	RPL18A	3996765	3991168	9031.ENSGALP00000035584	9031.ENSGALP00000015964	0	0	0	0	0.999	0.875	0	0.093	0.999
RPS20	GNB2L1	3993747	3985191	9031.ENSGALP00000023266	9031.ENSGALP00000000170	0	0	0	0	0.995	0.973	0	0.649	0.999
RPL27	GNB2L1	3997624	3985191	9031.ENSGALP00000038957	9031.ENSGALP00000000170	0	0	0	0	0.999	0.973	0	0.128	0.999
RPL27	RPS15A	3997624	3989307	9031.ENSGALP00000038957	9031.ENSGALP00000010942	0.185	0	0	0	0.998	0.875	0.9	0.298	0.999
ARCN1	COPG	3989703	3988719	9031.ENSGALP00000012007	9031.ENSGALP00000009420	0	0	0	0	0.539	0.695	0.9	0.94	0.999
RPS15A	RPS2	3989307	3988478	9031.ENSGALP00000010942	9031.ENSGALP00000008802	0.221	0	0	0	0.988	0.875	0.9	0.571	0.999
RPS24	RPS4X	3988091	3988068	9031.ENSGALP00000007763	9031.ENSGALP00000007705	0	0	0	0	0.992	0.875	0.9	0.766	0.999
RPS3	GNB2L1	3996765	3985191	9031.ENSGALP00000035584	9031.ENSGALP00000000170	0	0	0	0	0.998	0.875	0	0.702	0.999
RPS3	RPS4X	3996765	3988068	9031.ENSGALP00000035584	9031.ENSGALP00000007705	0.287	0	0.205	0	0.999	0.875	0.9	0.548	0.999
RPS3	RPS24	3996765	3988091	9031.ENSGALP00000035584	9031.ENSGALP00000007763	0	0	0	0	0.986	0.875	0.9	0.664	0.999
RPL27	RPS3A	3997624	3991330	9031.ENSGALP00000038957	9031.ENSGALP00000016361	0	0	0	0	0.999	0.875	0.9	0.506	0.999
RPS4X	RPL26L1	3988068	3986835	9031.ENSGALP00000007705	9031.ENSGALP00000004515	0.221	0	0.351	0	0.999	0.875	0.9	0.367	0.999
NUP205	NUP93	3992311	3986911	9031.ENSGALP00000019040	9031.ENSGALP00000004745	0	0	0	0	0.259	0.746	0.9	0.961	0.999
RPS3A	RPS15A	3991330	3989307	9031.ENSGALP00000016361	9031.ENSGALP00000010942	0	0	0	0	0.999	0.875	0.9	0.442	0.999
RPL21	RPS4X	3999308	3988068	9031.ENSGALP00000041993	9031.ENSGALP00000007705	0	0	0	0	0.992	0.875	0.9	0.601	0.999
RPS20	RPS3A	3993747	3991330	9031.ENSGALP00000023266	9031.ENSGALP00000016361	0	0	0	0	0.997	0.875	0.9	0.637	0.999
RPS3	RPL26L1	3996765	3986835	9031.ENSGALP00000035584	9031.ENSGALP00000004515	0.221	0	0.302	0	0.994	0.875	0.9	0.767	0.999
RPL18A	RPS4X	3991168	3988068	9031.ENSGALP00000015964	9031.ENSGALP00000007705	0	0	0	0	0.999	0.875	0	0.133	0.999
RPS15A	RPL26L1	3989307	3986835	9031.ENSGALP00000010942	9031.ENSGALP00000004515	0.221	0	0.285	0	0.996	0.875	0.9	0.53	0.999
RPS3A	RPS24	3991330	3988091	9031.ENSGALP00000016361	9031.ENSGALP00000007763	0.051	0	0	0	0.998	0.875	0.9	0.684	0.999
MCM5	MCM6	3992837	3992724	9031.ENSGALP00000020463	9031.ENSGALP00000020147	0	0	0.233	0.757	0.999	0.874	0.9	0.94	0.999
RPS2	RPL26L1	3988478	3986835	9031.ENSGALP00000008802	9031.ENSGALP00000004515	0.154	0	0.228	0	0.989	0.875	0.9	0.811	0.999
RPS20	RPS15A	3993747	3989307	9031.ENSGALP00000023266	9031.ENSGALP00000010942	0.221	0	0	0	0.995	0.875	0.9	0.347	0.999
SMC2	SMC4	3997065	3996218	9031.ENSGALP00000036816	9031.ENSGALP00000032358	0	0	0.373	0.57	0.997	0.866	0.9	0.918	0.999
RPS3A	RPL18A	3991330	3991168	9031.ENSGALP00000016361	9031.ENSGALP00000015964	0	0	0	0	0.999	0.875	0	0.095	0.999
SMC4	NCAPG2	3996218	3989158	9031.ENSGALP00000032358	9031.ENSGALP00000010530	0	0	0	0	0.751	0.238	0.9	0.962	0.999
RPS15A	GNB2L1	3989307	3985191	9031.ENSGALP00000010942	9031.ENSGALP00000000170	0	0	0	0	0.991	0.875	0	0.341	0.999
RPS2	RPS4X	3988478	3988068	9031.ENSGALP00000008802	9031.ENSGALP00000007705	0.221	0	0	0	0.996	0.875	0.9	0.537	0.999
TNNC2	MYL1	3989347	3986861	9031.ENSGALP00000011046	9031.ENSGALP00000004578	0	0	0.225	0.805	0.999	0.045	0.9	0.393	0.999
MCM4	MCM5	3993041	3992837	9031.ENSGALP00000021034	9031.ENSGALP00000020463	0	0	0	0.776	0.999	0.851	0.9	0.959	0.999
MCM3	MCM4	3999935	3993041	9031.ENSGALP00000042687	9031.ENSGALP00000021034	0	0	0	0.716	0.999	0.851	0.9	0.959	0.999
RPS20	RPS4X	3993747	3988068	9031.ENSGALP00000023266	9031.ENSGALP00000007705	0	0	0	0	0.994	0.875	0.9	0.377	0.999
RPL27	RPS24	3997624	3988091	9031.ENSGALP00000038957	9031.ENSGALP00000007763	0	0	0	0	0.995	0.875	0.9	0.759	0.999
RPL18A	RPS2	3991168	3988478	9031.ENSGALP00000015964	9031.ENSGALP00000008802	0	0	0	0	0.998	0.875	0	0.731	0.999
RPS3A	RPS4X	3991330	3988068	9031.ENSGALP00000016361	9031.ENSGALP00000007705	0	0	0.282	0	0.999	0.875	0.9	0.639	0.999
RPL21	RPL27	3999308	3997624	9031.ENSGALP00000041993	9031.ENSGALP00000038957	0	0	0	0	0.993	0.875	0.9	0.493	0.999
RPL27	RPS3	3997624	3996765	9031.ENSGALP00000038957	9031.ENSGALP00000035584	0.185	0	0	0	0.999	0.875	0.9	0.266	0.999
RPS4X	GNB2L1	3988068	3985191	9031.ENSGALP00000007705	9031.ENSGALP00000000170	0	0	0	0	0.999	0.875	0	0.131	0.999
RPL21	RPS3	3999308	3996765	9031.ENSGALP00000041993	9031.ENSGALP00000035584	0	0	0	0	0.992	0.875	0.9	0.147	0.999
RPS3	RPS2	3996765	3988478	9031.ENSGALP00000035584	9031.ENSGALP00000008802	0.221	0	0	0	0.999	0.874	0.9	0.889	0.999
RPL21	RPS24	3999308	3988091	9031.ENSGALP00000041993	9031.ENSGALP00000007763	0	0	0	0	0.999	0.875	0.9	0.725	0.999
MYL1	MYH1G	3986861	3985653	9031.ENSGALP00000004578	9031.ENSGALP00000001422	0	0	0	0	0.989	0.362	0.9	0.13	0.999
RPL21	RPS3A	3999308	3991330	9031.ENSGALP00000041993	9031.ENSGALP00000016361	0.28	0	0	0	0.999	0.875	0.9	0.285	0.999
RPS3A	RPS2	3991330	3988478	9031.ENSGALP00000016361	9031.ENSGALP00000008802	0	0	0	0	0.996	0.875	0.9	0.546	0.999
RPS15A	RPS4X	3989307	3988068	9031.ENSGALP00000010942	9031.ENSGALP00000007705	0.287	0	0.246	0	0.992	0.875	0.9	0.641	0.999
RPL21	RPL26L1	3999308	3986835	9031.ENSGALP00000041993	9031.ENSGALP00000004515	0	0	0	0	0.993	0.875	0.9	0.577	0.999
PSMC2	PSMC5	3990200	3985300	9031.ENSGALP00000013388	9031.ENSGALP00000000468	0	0	0.304	0.923	0.99	0.973	0.9	0.893	0.999
RPS3	RPS20	3996765	3993747	9031.ENSGALP00000035584	9031.ENSGALP00000023266	0.221	0	0	0	0.993	0.875	0.9	0.778	0.999
RPS20	RPL26L1	3993747	3986835	9031.ENSGALP00000023266	9031.ENSGALP00000004515	0.154	0	0	0	0.968	0.973	0.9	0.762	0.999
RPL21	RPL18A	3999308	3991168	9031.ENSGALP00000041993	9031.ENSGALP00000015964	0.265	0	0	0	0.998	0.875	0	0.488	0.999
RPL21	RPS20	3999308	3993747	9031.ENSGALP00000041993	9031.ENSGALP00000023266	0	0	0	0	0.992	0.875	0.9	0.417	0.999
RPL18A	RPS24	3991168	3988091	9031.ENSGALP00000015964	9031.ENSGALP00000007763	0	0	0	0	0.987	0.874	0	0.368	0.998
ATP5B	ATP5C1	3996714	3989296	9031.ENSGALP00000035339	9031.ENSGALP00000010899	0.126	0	0.436	0	0.846	0.851	0	0.885	0.998
MCM4	PCNA	3993041	3985217	9031.ENSGALP00000021034	9031.ENSGALP00000000224	0	0	0	0	0.988	0.701	0	0.645	0.998
RPL21	GNB2L1	3999308	3985191	9031.ENSGALP00000041993	9031.ENSGALP00000000170	0	0	0	0	0.988	0.875	0	0.113	0.998
RPL18A	RPL26L1	3991168	3986835	9031.ENSGALP00000015964	9031.ENSGALP00000004515	0	0	0	0	0.987	0.875	0	0.104	0.998
RPS20	RPL18A	3993747	3991168	9031.ENSGALP00000023266	9031.ENSGALP00000015964	0	0	0	0	0.991	0.875	0	0.145	0.998
TNNC2	TNNT3	3989347	3989188	9031.ENSGALP00000011046	9031.ENSGALP00000010605	0	0	0	0	0.903	0.637	0.9	0.677	0.998
LIG1	PCNA	3993263	3985217	9031.ENSGALP00000021795	9031.ENSGALP00000000224	0	0	0	0	0.735	0.842	0.9	0.659	0.998
RPN2	DAD1	3987418	3985231	9031.ENSGALP00000006039	9031.ENSGALP00000000261	0	0	0	0	0.64	0.753	0.8	0.921	0.998
SMC5	SMC3	3994151	3990413	9031.ENSGALP00000024348	9031.ENSGALP00000013963	0	0	0	0	0.777	0	0.9	0.946	0.998
COPA	ARCN1	3997921	3989703	9031.ENSGALP00000039965	9031.ENSGALP00000012007	0	0	0	0	0.523	0.865	0.9	0.68	0.997
MCM5	PCNA	3992837	3985217	9031.ENSGALP00000020463	9031.ENSGALP00000000224	0	0	0	0	0.988	0.3	0	0.761	0.997
DCTN5	DCTN4	3988870	3987878	9031.ENSGALP00000009807	9031.ENSGALP00000007207	0	0	0	0	0.059	0.873	0.9	0.79	0.997
MCM3	PCNA	3999935	3985217	9031.ENSGALP00000042687	9031.ENSGALP00000000224	0	0	0	0	0.987	0.3	0	0.653	0.996
TNNT3	MYL1	3989188	3986861	9031.ENSGALP00000010605	9031.ENSGALP00000004578	0	0	0	0	0.899	0.122	0.9	0.507	0.995
RPS24	GNB2L1	3988091	3985191	9031.ENSGALP00000007763	9031.ENSGALP00000000170	0	0	0	0	0.963	0.875	0	0.16	0.995
RPN1	DAD1	3988746	3985231	9031.ENSGALP00000009487	9031.ENSGALP00000000261	0	0	0	0	0.169	0.749	0.8	0.908	0.995
COPA	COPG	3997921	3988719	9031.ENSGALP00000039965	9031.ENSGALP00000009420	0	0	0	0	0.742	0.695	0.9	0.521	0.995
DYNC1H1	DCTN5	3997040	3988870	9031.ENSGALP00000036720	9031.ENSGALP00000009807	0	0	0	0	0.045	0.741	0.9	0.79	0.994
MCM6	PCNA	3992724	3985217	9031.ENSGALP00000020147	9031.ENSGALP00000000224	0	0	0	0	0.986	0.3	0	0.454	0.994
TNNI2	MYL1	3989197	3986861	9031.ENSGALP00000010627	9031.ENSGALP00000004578	0	0	0	0	0.894	0.273	0.9	0.37	0.994
SMC2	NCAPG2	3997065	3989158	9031.ENSGALP00000036816	9031.ENSGALP00000010530	0	0	0	0	0.761	0.165	0.9	0.761	0.994
RPS3	EIF3A	3996765	3990876	9031.ENSGALP00000035584	9031.ENSGALP00000015176	0	0	0	0	0.358	0.768	0.9	0.643	0.993
RFC2	PCNA	3985856	3985217	9031.ENSGALP00000001978	9031.ENSGALP00000000224	0.103	0	0	0	0.641	0.698	0.9	0.404	0.993
PYGB	AGL	3997670	3988426	9031.ENSGALP00000039140	9031.ENSGALP00000008669	0.221	0	0	0	0.715	0	0.8	0.873	0.993
TNNI2	TPM1	3989197	3987235	9031.ENSGALP00000010627	9031.ENSGALP00000005562	0	0	0	0	0.291	0.843	0.9	0.476	0.993
ATP5C1	UQCRC2	3989296	3986601	9031.ENSGALP00000010899	9031.ENSGALP00000003914	0	0	0	0	0.984	0.163	0	0.565	0.993
TNNC2	TPM1	3989347	3987235	9031.ENSGALP00000011046	9031.ENSGALP00000005562	0	0	0	0	0.211	0.814	0.9	0.428	0.99
DYNC1H1	DYNC1LI1	3997040	3992202	9031.ENSGALP00000036720	9031.ENSGALP00000018705	0	0	0	0	0.059	0.748	0.9	0.638	0.99
TNNC2	MYH1G	3989347	3985653	9031.ENSGALP00000011046	9031.ENSGALP00000001422	0	0	0	0	0.869	0.255	0.9	0.144	0.99
CDK2	MCM4	3998440	3993041	9031.ENSGALP00000041027	9031.ENSGALP00000021034	0	0	0	0	0.633	0.3	0.9	0.653	0.989
TNNI2	MYH1G	3989197	3985653	9031.ENSGALP00000010627	9031.ENSGALP00000001422	0	0	0	0	0.856	0.269	0.9	0.119	0.989
HNRNPU	HNRNPM	3991696	3985318	9031.ENSGALP00000017341	9031.ENSGALP00000000509	0	0	0	0	0.724	0.133	0.9	0.616	0.989
RPS20	EIF3A	3993747	3990876	9031.ENSGALP00000023266	9031.ENSGALP00000015176	0	0	0	0	0.216	0.659	0.9	0.552	0.986
TNNT3	MYH1G	3989188	3985653	9031.ENSGALP00000010605	9031.ENSGALP00000001422	0	0	0	0	0.832	0.13	0.9	0.146	0.985
ACTR10	DCTN4	3992523	3987878	9031.ENSGALP00000019631	9031.ENSGALP00000007207	0	0	0	0	0.067	0.699	0.9	0.536	0.985
SMC4	SMC5	3996218	3994151	9031.ENSGALP00000032358	9031.ENSGALP00000024348	0	0	0	0	0.768	0	0	0.939	0.985
ITSN1	DNM1	3994700	3988080	9031.ENSGALP00000025741	9031.ENSGALP00000007737	0	0	0	0	0.061	0.513	0.9	0.696	0.984
TNNT3	TPM1	3989188	3987235	9031.ENSGALP00000010605	9031.ENSGALP00000005562	0	0	0	0	0.34	0.535	0.9	0.513	0.983
CDK2	MCM5	3998440	3992837	9031.ENSGALP00000041027	9031.ENSGALP00000020463	0	0	0	0	0.719	0.229	0.9	0.34	0.983
NEB	MYL1	3992810	3986861	9031.ENSGALP00000020383	9031.ENSGALP00000004578	0	0	0	0	0.743	0	0.9	0.386	0.982
EIF3A	RPS15A	3990876	3989307	9031.ENSGALP00000015176	9031.ENSGALP00000010942	0	0	0	0	0.215	0.746	0.9	0.208	0.982
RPS3A	EIF3A	3991330	3990876	9031.ENSGALP00000016361	9031.ENSGALP00000015176	0	0	0	0	0.426	0.697	0.9	0.042	0.981
EIF3A	RPS4X	3990876	3988068	9031.ENSGALP00000015176	9031.ENSGALP00000007705	0	0	0	0	0.413	0.713	0.9	0	0.981
XPO5	DGCR8	3991503	3986340	9031.ENSGALP00000016816	9031.ENSGALP00000003222	0	0	0	0	0.057	0	0	0.981	0.981
ACTR10	DCTN5	3992523	3988870	9031.ENSGALP00000019631	9031.ENSGALP00000009807	0	0	0	0	0.084	0.49	0.9	0.636	0.98
EIF3A	RPS24	3990876	3988091	9031.ENSGALP00000015176	9031.ENSGALP00000007763	0	0	0	0	0.337	0.704	0.9	0	0.978
PYGB	PGM1	3997670	3991910	9031.ENSGALP00000039140	9031.ENSGALP00000017926	0.154	0	0	0	0.585	0	0.9	0.437	0.977
EIF3A	RPS2	3990876	3988478	9031.ENSGALP00000015176	9031.ENSGALP00000008802	0	0	0	0	0.257	0.658	0.9	0.236	0.977
TMOD4	NEB	3998230	3992810	9031.ENSGALP00000040791	9031.ENSGALP00000020383	0	0	0	0	0.122	0.159	0.9	0.708	0.975
MCM3	CDK2	3999935	3998440	9031.ENSGALP00000042687	9031.ENSGALP00000041027	0	0	0	0	0.23	0.369	0.9	0.542	0.974
RPS15A	SEC61A1	3989307	3988785	9031.ENSGALP00000010942	9031.ENSGALP00000009577	0.221	0	0.33	0	0.578	0.842	0	0.347	0.973
NEB	TNNC2	3992810	3989347	9031.ENSGALP00000020383	9031.ENSGALP00000011046	0	0	0	0	0.74	0	0.9	0.075	0.973
SPTBN1	SPTAN1	3999366	3997630	9031.ENSGALP00000042056	9031.ENSGALP00000038979	0	0	0	0.716	0.254	0.605	0.9	0.403	0.971
ERLIN1	ERLIN2	3987095	3986965	9031.ENSGALP00000005232	9031.ENSGALP00000004879	0	0	0	0.975	0.056	0.709	0.9	0.932	0.97
DYNC1H1	ACTR10	3997040	3992523	9031.ENSGALP00000036720	9031.ENSGALP00000019631	0	0	0	0	0	0.306	0.9	0.615	0.97
DYNC1LI1	DCTN5	3992202	3988870	9031.ENSGALP00000018705	9031.ENSGALP00000009807	0	0	0	0	0.059	0.516	0.9	0.422	0.97
TNNT3	MYH1F	3989188	3985652	9031.ENSGALP00000010605	9031.ENSGALP00000001418	0	0	0	0	0.312	0.13	0.9	0.554	0.969
NDUFA10	ATP5C1	3996332	3989296	9031.ENSGALP00000033089	9031.ENSGALP00000010899	0	0	0	0	0.959	0	0	0.234	0.967
TNNI2	MYH1F	3989197	3985652	9031.ENSGALP00000010627	9031.ENSGALP00000001418	0	0	0	0	0.2	0.269	0.9	0.514	0.967
ACTA1	TNNC2	3991953	3989347	9031.ENSGALP00000018042	9031.ENSGALP00000011046	0	0	0	0	0.546	0.849	0	0.552	0.966
RPS3	SEC61A1	3996765	3988785	9031.ENSGALP00000035584	9031.ENSGALP00000009577	0.221	0	0.318	0	0.548	0.816	0	0.347	0.965
COPA	ARF4	3997921	3988556	9031.ENSGALP00000039965	9031.ENSGALP00000009007	0	0	0	0	0.059	0.163	0.9	0.616	0.965
ATP5C1	MDH2	3989296	3986261	9031.ENSGALP00000010899	9031.ENSGALP00000003012	0.117	0	0	0	0.922	0.045	0	0.515	0.963
LIG1	RFC2	3993263	3985856	9031.ENSGALP00000021795	9031.ENSGALP00000001978	0	0	0	0	0.324	0.264	0.9	0.329	0.962
ACTA1	TNNI2	3991953	3989197	9031.ENSGALP00000018042	9031.ENSGALP00000010627	0	0	0	0	0.613	0.818	0	0.496	0.961
SEC61A1	RPL26L1	3988785	3986835	9031.ENSGALP00000009577	9031.ENSGALP00000004515	0.154	0	0.383	0	0.45	0.842	0	0.239	0.959
PGM1	AGL	3991910	3988426	9031.ENSGALP00000017926	9031.ENSGALP00000008669	0	0	0	0	0.422	0	0.9	0.355	0.959
ARF1	ARCN1	3997448	3989703	9031.ENSGALP00000038376	9031.ENSGALP00000012007	0	0	0	0	0.128	0.31	0.9	0.401	0.959
ARCN1	ARF4	3989703	3988556	9031.ENSGALP00000012007	9031.ENSGALP00000009007	0	0	0	0	0.134	0.31	0.9	0.401	0.959
ARF6	ITSN1	3998967	3994700	9031.ENSGALP00000041604	9031.ENSGALP00000025741	0	0	0	0	0	0.369	0.9	0.397	0.958
ARF1	RAB1A	3997448	3990533	9031.ENSGALP00000038376	9031.ENSGALP00000014265	0	0	0	0.671	0.226	0.342	0.9	0.734	0.957
CDK2	MCM6	3998440	3992724	9031.ENSGALP00000041027	9031.ENSGALP00000020147	0	0	0	0	0.199	0.229	0.9	0.384	0.956
ARF1	COPG	3997448	3988719	9031.ENSGALP00000038376	9031.ENSGALP00000009420	0	0	0	0	0.057	0.358	0.9	0.369	0.956
ARF1	ARF4	3997448	3988556	9031.ENSGALP00000038376	9031.ENSGALP00000009007	0	0	0.448	0.98	0.176	0.489	0.9	0.747	0.955
ACTA1	MYL1	3991953	3986861	9031.ENSGALP00000018042	9031.ENSGALP00000004578	0	0	0	0	0.72	0.825	0	0.12	0.953
COPG	ARF4	3988719	3988556	9031.ENSGALP00000009420	9031.ENSGALP00000009007	0	0	0	0	0.057	0.358	0.9	0.318	0.953
ATP5B	UQCRC2	3996714	3986601	9031.ENSGALP00000035339	9031.ENSGALP00000003914	0	0	0	0	0.841	0.165	0	0.681	0.953
NDUFA10	UQCRC2	3996332	3986601	9031.ENSGALP00000033089	9031.ENSGALP00000003914	0	0	0	0	0.639	0.699	0	0.609	0.953
TPM1	MYL1	3987235	3986861	9031.ENSGALP00000005562	9031.ENSGALP00000004578	0	0	0	0	0.303	0.238	0.9	0.208	0.952
TPM1	MYH1F	3987235	3985652	9031.ENSGALP00000005562	9031.ENSGALP00000001418	0	0	0	0	0.169	0.308	0.9	0.275	0.952
RAB1A	ARF4	3990533	3988556	9031.ENSGALP00000014265	9031.ENSGALP00000009007	0	0	0	0.679	0.126	0.342	0.9	0.75	0.952
TUBA1C	DYNC1H1	3997228	3997040	9031.ENSGALP00000037524	9031.ENSGALP00000036720	0	0	0	0	0.057	0.229	0.9	0.414	0.951
ENSGALG00000027315	RUVBL1	4000451	3988760	9031.ENSGALP00000043258	9031.ENSGALP00000009528	0	0	0	0	0.057	0.479	0.9	0.136	0.951
MYL1	MYH1F	3986861	3985652	9031.ENSGALP00000004578	9031.ENSGALP00000001418	0	0	0	0	0.209	0.362	0.9	0.13	0.95
TNNC2	MYH1F	3989347	3985652	9031.ENSGALP00000011046	9031.ENSGALP00000001418	0	0	0	0	0.188	0.255	0.9	0.276	0.95
NEB	TNNT3	3992810	3989188	9031.ENSGALP00000020383	9031.ENSGALP00000010605	0	0	0	0	0.303	0.124	0.9	0.288	0.95
ACTA1	TPM1	3991953	3987235	9031.ENSGALP00000018042	9031.ENSGALP00000005562	0	0	0	0	0.166	0.918	0	0.33	0.95
DYNC1LI1	DCTN4	3992202	3987878	9031.ENSGALP00000018705	9031.ENSGALP00000007207	0	0	0	0	0.046	0	0.9	0.512	0.949
DYNC1H1	DCTN4	3997040	3987878	9031.ENSGALP00000036720	9031.ENSGALP00000007207	0	0	0	0	0.052	0.052	0.9	0.495	0.948
PUF60	HNRNPM	3993585	3985318	9031.ENSGALP00000022772	9031.ENSGALP00000000509	0	0	0	0	0.154	0.161	0.9	0.347	0.947
SLC25A10	RPS15A	3997241	3989307	9031.ENSGALP00000037564	9031.ENSGALP00000010942	0.287	0	0	0	0.633	0.676	0	0.455	0.947
TPM1	MYH1G	3987235	3985653	9031.ENSGALP00000005562	9031.ENSGALP00000001422	0	0	0	0	0.198	0.308	0.9	0.139	0.945
SLC25A10	RPS3	3997241	3996765	9031.ENSGALP00000037564	9031.ENSGALP00000035584	0.287	0	0	0	0.628	0.677	0	0.425	0.944
GLUD1	MDH2	3986311	3986261	9031.ENSGALP00000003139	9031.ENSGALP00000003012	0.071	0	0	0	0.202	0	0.8	0.656	0.942
SPTBN1	DYNC1H1	3999366	3997040	9031.ENSGALP00000042056	9031.ENSGALP00000036720	0	0	0	0	0.065	0.16	0.9	0.346	0.941
NEB	TPM1	3992810	3987235	9031.ENSGALP00000020383	9031.ENSGALP00000005562	0	0	0	0	0.164	0.111	0.9	0.296	0.94
RAB1A	COPG	3990533	3988719	9031.ENSGALP00000014265	9031.ENSGALP00000009420	0	0	0	0	0.058	0.109	0.9	0.355	0.938
ARF1	DNM1	3997448	3988080	9031.ENSGALP00000038376	9031.ENSGALP00000007737	0.042	0	0	0	0.095	0.062	0.9	0.35	0.937
SEC61A1	RPN1	3988785	3988746	9031.ENSGALP00000009577	9031.ENSGALP00000009487	0	0	0	0	0.248	0.842	0	0.513	0.937
TMOD4	TNNI2	3998230	3989197	9031.ENSGALP00000040791	9031.ENSGALP00000010627	0	0	0	0	0.19	0	0.9	0.284	0.937
TMOD4	TNNT3	3998230	3989188	9031.ENSGALP00000040791	9031.ENSGALP00000010605	0	0	0	0	0.199	0	0.9	0.269	0.936
NEB	TNNI2	3992810	3989197	9031.ENSGALP00000020383	9031.ENSGALP00000010627	0	0	0	0	0.211	0.124	0.9	0.184	0.936
ACTR10	DYNC1LI1	3992523	3992202	9031.ENSGALP00000019631	9031.ENSGALP00000018705	0	0	0	0	0.116	0.27	0.9	0.121	0.935
MCM3	SMC4	3999935	3996218	9031.ENSGALP00000042687	9031.ENSGALP00000032358	0	0	0	0	0.811	0.053	0	0.669	0.935
RPS20	SEC61A1	3993747	3988785	9031.ENSGALP00000023266	9031.ENSGALP00000009577	0.154	0	0	0	0.416	0.842	0	0.234	0.932
COPA	ARF1	3997921	3997448	9031.ENSGALP00000039965	9031.ENSGALP00000038376	0	0	0	0	0.058	0.163	0.9	0.215	0.929
TMOD4	TPM1	3998230	3987235	9031.ENSGALP00000040791	9031.ENSGALP00000005562	0	0	0	0	0.081	0.068	0.9	0.267	0.928
SLC25A3	VDAC2	3992213	3988175	9031.ENSGALP00000018750	9031.ENSGALP00000007997	0	0	0	0	0.87	0.158	0	0.389	0.927
IQGAP1	MAP2K2	3990424	3985839	9031.ENSGALP00000013987	9031.ENSGALP00000001932	0	0	0	0	0.059	0.043	0.9	0.279	0.926
PRPF6	HNRNPM	3988812	3985318	9031.ENSGALP00000009642	9031.ENSGALP00000000509	0	0	0	0	0.066	0.114	0.9	0.214	0.926
PUF60	PRPF6	3993585	3988812	9031.ENSGALP00000022772	9031.ENSGALP00000009642	0	0	0	0	0.058	0	0.9	0.281	0.926
TMOD4	TNNC2	3998230	3989347	9031.ENSGALP00000040791	9031.ENSGALP00000011046	0	0	0	0	0.253	0	0.9	0.084	0.925
SMC4	SMC3	3996218	3990413	9031.ENSGALP00000032358	9031.ENSGALP00000013963	0	0	0.273	0.567	0.792	0.354	0	0.931	0.925
SURF4	ARCN1	3999023	3989703	9031.ENSGALP00000041673	9031.ENSGALP00000012007	0	0	0	0	0.272	0.051	0.9	0	0.924
CHD9	HDAC3	3987360	3986693	9031.ENSGALP00000005892	9031.ENSGALP00000004141	0	0	0	0	0.058	0.162	0.9	0.153	0.924
SPTBN1	ACTR10	3999366	3992523	9031.ENSGALP00000042056	9031.ENSGALP00000019631	0	0	0	0	0.057	0.247	0.9	0.061	0.924
TMOD4	MYL1	3998230	3986861	9031.ENSGALP00000040791	9031.ENSGALP00000004578	0	0	0	0	0.203	0	0.9	0.128	0.924
RUVBL1	PSMC5	3988760	3985300	9031.ENSGALP00000009528	9031.ENSGALP00000000468	0	0	0	0	0.219	0.043	0.9	0.081	0.922
TUBA1C	TUBB2B	3997228	3992993	9031.ENSGALP00000037524	9031.ENSGALP00000020884	0	0	0	0.916	0.253	0.493	0.8	0.38	0.92
ENSGALG00000027315	SMC4	4000451	3996218	9031.ENSGALP00000043258	9031.ENSGALP00000032358	0	0	0	0	0.077	0.112	0.9	0.129	0.919
RPL27	EIF3A	3997624	3990876	9031.ENSGALP00000038957	9031.ENSGALP00000015176	0	0	0	0	0.229	0	0.9	0	0.919
RAB1A	ARCN1	3990533	3989703	9031.ENSGALP00000014265	9031.ENSGALP00000012007	0	0	0	0	0.155	0	0.9	0.12	0.919
ACTR10	ARF4	3992523	3988556	9031.ENSGALP00000019631	9031.ENSGALP00000009007	0	0	0	0	0.079	0.125	0.9	0.103	0.918
SURF4	RAB1A	3999023	3990533	9031.ENSGALP00000041673	9031.ENSGALP00000014265	0	0	0	0	0.058	0.042	0.9	0.208	0.918
SPTAN1	DYNC1H1	3997630	3997040	9031.ENSGALP00000038979	9031.ENSGALP00000036720	0	0	0	0	0.146	0	0.9	0.111	0.917
ATP5B	SLC25A3	3996714	3992213	9031.ENSGALP00000035339	9031.ENSGALP00000018750	0	0	0	0	0.879	0	0	0.345	0.917
SLC25A10	RPL26L1	3997241	3986835	9031.ENSGALP00000037564	9031.ENSGALP00000004515	0.221	0	0	0	0.539	0.613	0	0.469	0.916
SRL	MYL1	3997557	3986861	9031.ENSGALP00000038763	9031.ENSGALP00000004578	0	0	0	0	0.903	0	0	0.178	0.916
EIF3A	RPL26L1	3990876	3986835	9031.ENSGALP00000015176	9031.ENSGALP00000004515	0	0	0	0	0.203	0	0.9	0	0.916
NEB	MYH1F	3992810	3985652	9031.ENSGALP00000020383	9031.ENSGALP00000001418	0	0	0	0	0.146	0.08	0.9	0.065	0.916
NEB	MYH1G	3992810	3985653	9031.ENSGALP00000020383	9031.ENSGALP00000001422	0	0	0	0	0.146	0.08	0.9	0.065	0.916
RPL21	EIF3A	3999308	3990876	9031.ENSGALP00000041993	9031.ENSGALP00000015176	0	0	0	0	0.186	0	0.9	0	0.915
ARF1	ACTR10	3997448	3992523	9031.ENSGALP00000038376	9031.ENSGALP00000019631	0	0	0	0	0.054	0.125	0.9	0.103	0.915
SMC2	MCM4	3997065	3993041	9031.ENSGALP00000036816	9031.ENSGALP00000021034	0	0	0	0	0.862	0.053	0	0.402	0.915
ENSGALG00000027315	SMC2	4000451	3997065	9031.ENSGALP00000043258	9031.ENSGALP00000036816	0	0	0	0	0.064	0.152	0.9	0.066	0.915
SEC61A1	RPS2	3988785	3988478	9031.ENSGALP00000009577	9031.ENSGALP00000008802	0.154	0	0	0	0.474	0.779	0	0.241	0.915
HNRNPU	PRPF6	3991696	3988812	9031.ENSGALP00000017341	9031.ENSGALP00000009642	0	0	0	0	0.08	0	0.9	0.146	0.914
IQGAP1	MAP2K1	3990424	3989849	9031.ENSGALP00000013987	9031.ENSGALP00000012448	0	0	0	0	0.059	0.043	0.9	0.166	0.914
ATP5B	MDH2	3996714	3986261	9031.ENSGALP00000035339	9031.ENSGALP00000003012	0.072	0	0	0	0.733	0.164	0	0.629	0.913
SURF4	ARF4	3999023	3988556	9031.ENSGALP00000041673	9031.ENSGALP00000009007	0	0	0	0	0.062	0	0.9	0.147	0.913
COPA	RAB1A	3997921	3990533	9031.ENSGALP00000039965	9031.ENSGALP00000014265	0	0	0	0	0.089	0.068	0.9	0.098	0.913
SURF4	ARF1	3999023	3997448	9031.ENSGALP00000041673	9031.ENSGALP00000038376	0	0	0	0	0.064	0	0.9	0.147	0.913
MYH1G	MYH1F	3985653	3985652	9031.ENSGALP00000001422	9031.ENSGALP00000001418	0	0	0	0.987	0.167	0	0.9	0	0.913
COPA	SPTAN1	3997921	3997630	9031.ENSGALP00000039965	9031.ENSGALP00000038979	0	0	0	0	0.151	0	0.9	0	0.911
SPTAN1	ARF4	3997630	3988556	9031.ENSGALP00000038979	9031.ENSGALP00000009007	0	0	0	0	0	0.147	0.9	0	0.911
SPTAN1	ARF1	3997630	3997448	9031.ENSGALP00000038979	9031.ENSGALP00000038376	0	0	0	0	0	0.147	0.9	0	0.911
COPA	ACTR10	3997921	3992523	9031.ENSGALP00000039965	9031.ENSGALP00000019631	0	0	0	0	0.103	0.063	0.9	0.068	0.911
ARF1	KIF27	3997448	3992864	9031.ENSGALP00000038376	9031.ENSGALP00000020526	0	0	0	0	0	0.137	0.9	0.042	0.91
PKM2	PFKP	3996501	3989411	9031.ENSGALP00000034108	9031.ENSGALP00000011232	0.185	0	0	0	0.529	0.146	0	0.759	0.91
KIF27	ARF4	3992864	3988556	9031.ENSGALP00000020526	9031.ENSGALP00000009007	0	0	0	0	0	0.137	0.9	0	0.91
PHB	PHB2	3998617	3993807	9031.ENSGALP00000041216	9031.ENSGALP00000023446	0	0	0.304	0.953	0.719	0.675	0	0.931	0.91
ARF4	DCTN4	3988556	3987878	9031.ENSGALP00000009007	9031.ENSGALP00000007207	0	0	0	0	0.056	0	0.9	0.125	0.91
LIG1	MCM4	3993263	3993041	9031.ENSGALP00000021795	9031.ENSGALP00000021034	0	0	0	0	0.86	0	0	0.38	0.909
SPTBN1	DCTN4	3999366	3987878	9031.ENSGALP00000042056	9031.ENSGALP00000007207	0	0	0	0	0	0	0.9	0.12	0.908
TMOD4	MYH1F	3998230	3985652	9031.ENSGALP00000040791	9031.ENSGALP00000001418	0	0	0	0	0.096	0.06	0.9	0.055	0.908
PKM2	MDH2	3996501	3986261	9031.ENSGALP00000034108	9031.ENSGALP00000003012	0.104	0	0	0	0.199	0.248	0	0.849	0.908
TMOD4	MYH1G	3998230	3985653	9031.ENSGALP00000040791	9031.ENSGALP00000001422	0	0	0	0	0.096	0.06	0.9	0.055	0.908
ACTR10	ARCN1	3992523	3989703	9031.ENSGALP00000019631	9031.ENSGALP00000012007	0	0	0	0	0.096	0.067	0.9	0	0.908
SURF4	COPG	3999023	3988719	9031.ENSGALP00000041673	9031.ENSGALP00000009420	0	0	0	0	0.092	0	0.9	0.065	0.907
ARF1	DCTN4	3997448	3987878	9031.ENSGALP00000038376	9031.ENSGALP00000007207	0	0	0	0	0.058	0	0.9	0.096	0.907
CDK2	PSMC2	3998440	3990200	9031.ENSGALP00000041027	9031.ENSGALP00000013388	0	0	0	0	0.057	0.085	0.9	0	0.906
SPTBN1	ARF1	3999366	3997448	9031.ENSGALP00000042056	9031.ENSGALP00000038376	0	0	0	0	0.058	0.068	0.9	0.056	0.906
PUF60	HNRNPU	3993585	3991696	9031.ENSGALP00000022772	9031.ENSGALP00000017341	0	0	0	0	0.096	0	0.9	0.048	0.906
COPG	DCTN4	3988719	3987878	9031.ENSGALP00000009420	9031.ENSGALP00000007207	0	0	0	0	0.102	0	0.9	0	0.906
SPTBN1	ARF4	3999366	3988556	9031.ENSGALP00000042056	9031.ENSGALP00000009007	0	0	0	0	0.058	0.068	0.9	0.056	0.906
CDK2	PSMC5	3998440	3985300	9031.ENSGALP00000041027	9031.ENSGALP00000000468	0	0	0	0	0.059	0.085	0.9	0	0.906
COPA	DCTN4	3997921	3987878	9031.ENSGALP00000039965	9031.ENSGALP00000007207	0	0	0	0	0.092	0	0.9	0	0.905
CNN2	SPTAN1	3999151	3997630	9031.ENSGALP00000041815	9031.ENSGALP00000038979	0	0	0	0	0	0	0.9	0.09	0.905
RAB1A	DCTN5	3990533	3988870	9031.ENSGALP00000014265	9031.ENSGALP00000009807	0	0	0	0	0.09	0	0.9	0	0.905
DYNC1H1	ARF4	3997040	3988556	9031.ENSGALP00000036720	9031.ENSGALP00000009007	0	0	0	0	0	0.042	0.9	0.092	0.905
DCTN5	ARF4	3988870	3988556	9031.ENSGALP00000009807	9031.ENSGALP00000009007	0	0	0	0	0.08	0	0.9	0	0.904
SPTAN1	DYNC1LI1	3997630	3992202	9031.ENSGALP00000038979	9031.ENSGALP00000018705	0	0	0	0	0.088	0	0.9	0	0.904
ACTR10	RAB1A	3992523	3990533	9031.ENSGALP00000019631	9031.ENSGALP00000014265	0	0	0	0	0.062	0	0.9	0.068	0.904
SPTBN1	RAB1A	3999366	3990533	9031.ENSGALP00000042056	9031.ENSGALP00000014265	0	0	0	0	0.075	0.042	0.9	0	0.903
MCM4	SMC3	3993041	3990413	9031.ENSGALP00000021034	9031.ENSGALP00000013963	0	0	0	0	0.735	0.053	0	0.646	0.903
SPTAN1	ACTR10	3997630	3992523	9031.ENSGALP00000038979	9031.ENSGALP00000019631	0	0	0	0	0	0.068	0.9	0.048	0.903
DYNC1H1	SMC3	3997040	3990413	9031.ENSGALP00000036720	9031.ENSGALP00000013963	0	0	0	0	0	0.042	0.9	0.067	0.902
SPTAN1	RAB1A	3997630	3990533	9031.ENSGALP00000038979	9031.ENSGALP00000014265	0	0	0	0	0	0	0.9	0.067	0.902
ACTR10	COPG	3992523	3988719	9031.ENSGALP00000019631	9031.ENSGALP00000009420	0	0	0	0	0.066	0	0.9	0	0.902
SPTAN1	DCTN4	3997630	3987878	9031.ENSGALP00000038979	9031.ENSGALP00000007207	0	0	0	0	0.063	0	0.9	0	0.902
RAB1A	DCTN4	3990533	3987878	9031.ENSGALP00000014265	9031.ENSGALP00000007207	0	0	0	0	0.055	0	0.9	0	0.901
SLC25A10	RPS2	3997241	3988478	9031.ENSGALP00000037564	9031.ENSGALP00000008802	0.221	0	0	0	0.529	0.613	0	0.389	0.901
ARF1	DCTN5	3997448	3988870	9031.ENSGALP00000038376	9031.ENSGALP00000009807	0	0	0	0	0.055	0	0.9	0	0.901
SURF4	COPA	3999023	3997921	9031.ENSGALP00000041673	9031.ENSGALP00000039965	0	0	0	0	0.058	0	0.9	0	0.901
COPA	DCTN5	3997921	3988870	9031.ENSGALP00000039965	9031.ENSGALP00000009807	0	0	0	0	0.058	0	0.9	0	0.901
DYNC1LI1	COPG	3992202	3988719	9031.ENSGALP00000018705	9031.ENSGALP00000009420	0	0	0	0	0.06	0	0.9	0	0.901
COPA	KIF27	3997921	3992864	9031.ENSGALP00000039965	9031.ENSGALP00000020526	0	0	0	0	0.055	0	0.9	0	0.901
ARCN1	DCTN4	3989703	3987878	9031.ENSGALP00000012007	9031.ENSGALP00000007207	0	0	0	0	0.057	0	0.9	0	0.901
SPTBN1	COPG	3999366	3988719	9031.ENSGALP00000042056	9031.ENSGALP00000009420	0	0	0	0	0.058	0	0.9	0	0.901
NEK7	NUP205	3997758	3992311	9031.ENSGALP00000039459	9031.ENSGALP00000019040	0	0	0	0	0	0	0.9	0.054	0.901
DYNC1LI1	SMC3	3992202	3990413	9031.ENSGALP00000018705	9031.ENSGALP00000013963	0	0	0	0	0.06	0	0.9	0	0.901
SPTAN1	COPG	3997630	3988719	9031.ENSGALP00000038979	9031.ENSGALP00000009420	0	0	0	0	0.057	0	0.9	0	0.901
COPA	DYNC1LI1	3997921	3992202	9031.ENSGALP00000039965	9031.ENSGALP00000018705	0	0	0	0	0.053	0	0.9	0	0.901
ENSGALG00000027315	NCAPG2	4000451	3989158	9031.ENSGALP00000043258	9031.ENSGALP00000010530	0	0	0	0	0.058	0	0.9	0	0.901
CNN2	PGM1	3999151	3991910	9031.ENSGALP00000041815	9031.ENSGALP00000017926	0	0	0	0	0.057	0	0.9	0	0.901
MAP2K1	MAP2K2	3989849	3985839	9031.ENSGALP00000012448	9031.ENSGALP00000001932	0	0	0.446	0.98	0	0	0.9	0.536	0.901
TUBA1C	CEP290	3997228	3992006	9031.ENSGALP00000037524	9031.ENSGALP00000018199	0	0	0	0	0.056	0	0.9	0	0.901
CNN2	CTSZ	3999151	3989713	9031.ENSGALP00000041815	9031.ENSGALP00000012053	0	0	0	0	0.057	0	0.9	0	0.901
KIF27	ARCN1	3992864	3989703	9031.ENSGALP00000020526	9031.ENSGALP00000012007	0	0	0	0	0.058	0	0.9	0	0.901
DYNC1H1	ARCN1	3997040	3989703	9031.ENSGALP00000036720	9031.ENSGALP00000012007	0	0	0	0	0.054	0	0.9	0	0.901
ARCN1	DCTN5	3989703	3988870	9031.ENSGALP00000012007	9031.ENSGALP00000009807	0	0	0	0	0.053	0	0.9	0	0.901
COPA	DYNC1H1	3997921	3997040	9031.ENSGALP00000039965	9031.ENSGALP00000036720	0	0	0	0	0.06	0	0.9	0	0.901
KIF27	COPG	3992864	3988719	9031.ENSGALP00000020526	9031.ENSGALP00000009420	0	0	0	0	0.057	0	0.9	0	0.901
SURF4	MGST1	3999023	3993132	9031.ENSGALP00000041673	9031.ENSGALP00000021353	0	0	0	0	0.054	0	0.9	0	0.901
DYNC1LI1	ARCN1	3992202	3989703	9031.ENSGALP00000018705	9031.ENSGALP00000012007	0	0	0	0	0.057	0	0.9	0	0.901
DYNC1H1	COPG	3997040	3988719	9031.ENSGALP00000036720	9031.ENSGALP00000009420	0	0	0	0	0.056	0	0.9	0	0.901
CNN2	CEP290	3999151	3992006	9031.ENSGALP00000041815	9031.ENSGALP00000018199	0	0	0	0	0	0	0.9	0	0.9
SPTAN1	PGM1	3997630	3991910	9031.ENSGALP00000038979	9031.ENSGALP00000017926	0	0	0	0	0	0	0.9	0	0.9
DYNC1H1	CEP290	3997040	3992006	9031.ENSGALP00000036720	9031.ENSGALP00000018199	0	0	0	0	0	0	0.9	0.049	0.9
DCTN5	COPG	3988870	3988719	9031.ENSGALP00000009807	9031.ENSGALP00000009420	0	0	0	0	0.047	0	0.9	0	0.9
CEP290	CTSZ	3992006	3989713	9031.ENSGALP00000018199	9031.ENSGALP00000012053	0	0	0	0	0	0	0.9	0	0.9
SPTBN1	DYNC1LI1	3999366	3992202	9031.ENSGALP00000042056	9031.ENSGALP00000018705	0	0	0	0	0	0.042	0.9	0	0.9
NEK7	NUP93	3997758	3986911	9031.ENSGALP00000039459	9031.ENSGALP00000004745	0	0	0	0	0	0	0.9	0	0.9
KIF27	RAB1A	3992864	3990533	9031.ENSGALP00000020526	9031.ENSGALP00000014265	0	0	0	0	0.047	0	0.9	0	0.9
DYNC1H1	RAB1A	3997040	3990533	9031.ENSGALP00000036720	9031.ENSGALP00000014265	0	0	0	0	0	0	0.9	0	0.9
ARF1	DYNC1LI1	3997448	3992202	9031.ENSGALP00000038376	9031.ENSGALP00000018705	0	0	0	0	0	0.043	0.9	0	0.9
ARF1	DYNC1H1	3997448	3997040	9031.ENSGALP00000038376	9031.ENSGALP00000036720	0	0	0	0	0	0.042	0.9	0.046	0.9
DYNC1LI1	RAB1A	3992202	3990533	9031.ENSGALP00000018705	9031.ENSGALP00000014265	0	0.001	0	0	0	0	0.9	0	0.9
SEC23IP	RAB1A	3990961	3990533	9031.ENSGALP00000015396	9031.ENSGALP00000014265	0	0	0	0	0.046	0.044	0.9	0	0.9
MCM5	RFC2	3992837	3985856	9031.ENSGALP00000020463	9031.ENSGALP00000001978	0.069	0	0	0	0.628	0.248	0	0.662	0.9
SPTAN1	ARCN1	3997630	3989703	9031.ENSGALP00000038979	9031.ENSGALP00000012007	0	0	0	0	0	0	0.9	0	0.9
ARF1	CTSZ	3997448	3989713	9031.ENSGALP00000038376	9031.ENSGALP00000012053	0	0	0	0	0	0.042	0.9	0	0.9
PCOLCE2	GULP1	3986685	3986661	9031.ENSGALP00000004122	9031.ENSGALP00000004064	0	0	0	0	0	0	0.9	0	0.9
SEC23IP	CTSZ	3990961	3989713	9031.ENSGALP00000015396	9031.ENSGALP00000012053	0	0	0	0	0.046	0	0.9	0	0.9
RAB1A	CTSZ	3990533	3989713	9031.ENSGALP00000014265	9031.ENSGALP00000012053	0	0	0	0	0.046	0	0.9	0	0.9
SPTAN1	CTSZ	3997630	3989713	9031.ENSGALP00000038979	9031.ENSGALP00000012053	0	0	0	0	0	0	0.9	0	0.9
SPTAN1	CEP290	3997630	3992006	9031.ENSGALP00000038979	9031.ENSGALP00000018199	0	0	0	0	0	0	0.9	0	0.9
SPTAN1	DCTN5	3997630	3988870	9031.ENSGALP00000038979	9031.ENSGALP00000009807	0	0	0	0	0	0	0.9	0	0.9
RPS3A	SEC61A1	3991330	3988785	9031.ENSGALP00000016361	9031.ENSGALP00000009577	0	0	0.346	0	0.061	0.842	0	0.096	0.9
DYNC1LI1	ARF4	3992202	3988556	9031.ENSGALP00000018705	9031.ENSGALP00000009007	0	0	0	0	0	0.043	0.9	0	0.9
SURF4	KIF27	3999023	3992864	9031.ENSGALP00000041673	9031.ENSGALP00000020526	0	0	0	0	0	0	0.9	0	0.9
SPTBN1	ARCN1	3999366	3989703	9031.ENSGALP00000042056	9031.ENSGALP00000012007	0	0	0	0	0	0	0.9	0	0.9
SPTBN1	COPA	3999366	3997921	9031.ENSGALP00000042056	9031.ENSGALP00000039965	0	0	0	0	0	0	0.9	0	0.9
SPTBN1	DCTN5	3999366	3988870	9031.ENSGALP00000042056	9031.ENSGALP00000009807	0	0	0	0	0	0	0.9	0	0.9
LIG1	MCM5	3993263	3992837	9031.ENSGALP00000021795	9031.ENSGALP00000020463	0	0	0	0	0.875	0	0	0.212	0.897
SMC4	MCM4	3996218	3993041	9031.ENSGALP00000032358	9031.ENSGALP00000021034	0	0	0	0	0.825	0.053	0	0.425	0.896
SLC25A10	RPS20	3997241	3993747	9031.ENSGALP00000037564	9031.ENSGALP00000023266	0.221	0	0	0	0.531	0.611	0	0.356	0.896
ARF6	RAB1A	3998967	3990533	9031.ENSGALP00000041604	9031.ENSGALP00000014265	0	0	0	0.685	0.123	0.875	0	0.243	0.893
SMC2	MCM5	3997065	3992837	9031.ENSGALP00000036816	9031.ENSGALP00000020463	0	0	0	0	0.838	0.053	0	0.352	0.892
ATP5C1	VDAC2	3989296	3988175	9031.ENSGALP00000010899	9031.ENSGALP00000007997	0	0	0	0	0.525	0.634	0	0.431	0.892
SEC61A1	RPS4X	3988785	3988068	9031.ENSGALP00000009577	9031.ENSGALP00000007705	0	0	0.298	0	0.059	0.842	0	0.056	0.888
RPL18A	RPN1	3991168	3988746	9031.ENSGALP00000015964	9031.ENSGALP00000009487	0	0	0	0	0.154	0.874	0	0	0.888
FBP2	PFKP	3992879	3989411	9031.ENSGALP00000020562	9031.ENSGALP00000011232	0.119	0	0	0	0.057	0.053	0.8	0.394	0.887
MCM3	LIG1	3999935	3993263	9031.ENSGALP00000042687	9031.ENSGALP00000021795	0	0	0	0	0.864	0	0	0.199	0.886
IPO5	CSE1L	3995290	3987986	9031.ENSGALP00000027238	9031.ENSGALP00000007487	0	0	0	0	0.539	0.35	0	0.639	0.882
RPL27	RPN1	3997624	3988746	9031.ENSGALP00000038957	9031.ENSGALP00000009487	0	0	0	0	0.084	0.875	0	0	0.88
SMC2	SMC3	3997065	3990413	9031.ENSGALP00000036816	9031.ENSGALP00000013963	0	0	0	0.621	0.736	0.363	0	0.827	0.879
RPN1	RPL26L1	3988746	3986835	9031.ENSGALP00000009487	9031.ENSGALP00000004515	0	0	0	0	0.079	0.875	0	0	0.879
RPL21	RPN1	3999308	3988746	9031.ENSGALP00000041993	9031.ENSGALP00000009487	0	0	0	0	0.058	0.875	0	0	0.877
SMC5	NCAPG2	3994151	3989158	9031.ENSGALP00000024348	9031.ENSGALP00000010530	0	0	0	0	0.626	0.165	0	0.631	0.875
MCM5	SMC3	3992837	3990413	9031.ENSGALP00000020463	9031.ENSGALP00000013963	0	0	0	0	0.626	0.053	0	0.665	0.871
SLC25A10	SLC25A3	3997241	3992213	9031.ENSGALP00000037564	9031.ENSGALP00000018750	0	0	0	0	0.492	0	0	0.753	0.869
MCM3	NCAPG2	3999935	3989158	9031.ENSGALP00000042687	9031.ENSGALP00000010530	0	0	0	0	0.85	0	0	0.138	0.865
EIF3A	GNB2L1	3990876	3985191	9031.ENSGALP00000015176	9031.ENSGALP00000000170	0	0	0	0	0.407	0.624	0	0.438	0.863
PHB	SLC25A10	3998617	3997241	9031.ENSGALP00000041216	9031.ENSGALP00000037564	0	0	0	0	0.632	0.042	0	0.636	0.86
SMC3	NCAPG2	3990413	3989158	9031.ENSGALP00000013963	9031.ENSGALP00000010530	0	0	0	0	0.635	0.165	0	0.574	0.859
RPL27	SEC61A1	3997624	3988785	9031.ENSGALP00000038957	9031.ENSGALP00000009577	0.119	0	0	0	0.073	0.842	0	0	0.859
SMC4	PCNA	3996218	3985217	9031.ENSGALP00000032358	9031.ENSGALP00000000224	0	0	0	0	0.713	0	0	0.516	0.855
SMC4	MCM5	3996218	3992837	9031.ENSGALP00000032358	9031.ENSGALP00000020463	0	0	0	0	0.809	0.053	0	0.266	0.855
MCM3	SMC2	3999935	3997065	9031.ENSGALP00000042687	9031.ENSGALP00000036816	0	0	0	0	0.837	0.053	0	0.132	0.854
SMC2	SMC5	3997065	3994151	9031.ENSGALP00000036816	9031.ENSGALP00000024348	0	0	0	0.541	0.747	0	0	0.886	0.849
RPL21	SEC61A1	3999308	3988785	9031.ENSGALP00000041993	9031.ENSGALP00000009577	0	0	0	0	0.061	0.842	0	0	0.845
SURF4	SEC61A1	3999023	3988785	9031.ENSGALP00000041673	9031.ENSGALP00000009577	0	0	0	0	0.722	0.145	0	0.402	0.845
SEC61A1	GNB2L1	3988785	3985191	9031.ENSGALP00000009577	9031.ENSGALP00000000170	0	0	0	0	0.058	0.842	0	0.043	0.845
GSTA4	MGST1	3994907	3993132	9031.ENSGALP00000026285	9031.ENSGALP00000021353	0	0	0	0	0.086	0	0.65	0.534	0.838
ARF6	ARF1	3998967	3997448	9031.ENSGALP00000041604	9031.ENSGALP00000038376	0	0	0	0.973	0.191	0.042	0.8	0.904	0.835
CASQ2	MYOM2	3996914	3994921	9031.ENSGALP00000036165	9031.ENSGALP00000026310	0	0	0	0	0.756	0	0	0.344	0.833
GARS	RARS	3988606	3986201	9031.ENSGALP00000009121	9031.ENSGALP00000002862	0	0	0	0	0.247	0.66	0	0.403	0.833
SLC25A3	ATP5C1	3992213	3989296	9031.ENSGALP00000018750	9031.ENSGALP00000010899	0	0	0	0	0.732	0.042	0	0.389	0.829
SLC25A10	TIMM23	3997241	3986350	9031.ENSGALP00000037564	9031.ENSGALP00000003252	0	0	0	0	0.639	0.147	0	0.491	0.829
SMC2	KPNA2	3997065	3987280	9031.ENSGALP00000036816	9031.ENSGALP00000005662	0	0	0	0	0.805	0.063	0	0.122	0.826
SMC5	MCM4	3994151	3993041	9031.ENSGALP00000024348	9031.ENSGALP00000021034	0	0	0	0	0.651	0.053	0	0.51	0.824
SEC61A1	RPN2	3988785	3987418	9031.ENSGALP00000009577	9031.ENSGALP00000006039	0	0	0	0	0.553	0.369	0	0.428	0.824
CDK2	PCNA	3998440	3985217	9031.ENSGALP00000041027	9031.ENSGALP00000000224	0	0	0	0	0.634	0.369	0	0.295	0.822
SRL	ATP2A2	3997557	3997489	9031.ENSGALP00000038763	9031.ENSGALP00000038523	0	0	0	0	0.625	0.048	0	0.541	0.821
MCM4	RFC2	3993041	3985856	9031.ENSGALP00000021034	9031.ENSGALP00000001978	0.069	0	0	0	0.475	0.248	0	0.569	0.82
ENSGALG00000026366	TNNC2	4000339	3989347	9031.ENSGALP00000043135	9031.ENSGALP00000011046	0	0	0	0	0.712	0.297	0	0.131	0.808
ATP2A2	TNNC2	3997489	3989347	9031.ENSGALP00000038523	9031.ENSGALP00000011046	0	0	0	0	0.591	0.163	0	0.477	0.805
DNM2	DNM1	4000567	3988080	9031.ENSGALP00000043386	9031.ENSGALP00000007737	0	0	0	0.968	0	0	0.8	0.768	0.804
TACC3	KPNA2	3994518	3987280	9031.ENSGALP00000025287	9031.ENSGALP00000005662	0	0	0	0	0.777	0	0	0.15	0.803
MCM5	NCAPG2	3992837	3989158	9031.ENSGALP00000020463	9031.ENSGALP00000010530	0	0	0	0	0.803	0	0	0.042	0.803
PSMC2	RPS15A	3990200	3989307	9031.ENSGALP00000013388	9031.ENSGALP00000010942	0	0	0	0	0.799	0.042	0	0	0.799
MCM3	SMC5	3999935	3994151	9031.ENSGALP00000042687	9031.ENSGALP00000024348	0	0	0	0	0.715	0.053	0	0.308	0.796
ENSGALG00000012495	MYL1	3992811	3986861	9031.ENSGALP00000020390	9031.ENSGALP00000004578	0	0	0	0	0.726	0	0	0.289	0.796
ATP5B	RPS3A	3996714	3991330	9031.ENSGALP00000035339	9031.ENSGALP00000016361	0	0	0	0	0.637	0.095	0	0.423	0.793
SLC25A3	UQCRC2	3992213	3986601	9031.ENSGALP00000018750	9031.ENSGALP00000003914	0	0	0	0	0.768	0.044	0	0.109	0.785
DYNC1H1	TUBB2B	3997040	3992993	9031.ENSGALP00000036720	9031.ENSGALP00000020884	0	0	0	0	0.046	0.242	0.6	0.342	0.784
TNPO3	XPO5	3993453	3991503	9031.ENSGALP00000022392	9031.ENSGALP00000016816	0	0	0	0	0.096	0	0	0.769	0.782
SRL	TNNC2	3997557	3989347	9031.ENSGALP00000038763	9031.ENSGALP00000011046	0	0	0	0	0.719	0	0	0.254	0.781
MYBPH	MYOM2	3997897	3994921	9031.ENSGALP00000039903	9031.ENSGALP00000026310	0	0	0	0.574	0.421	0	0.54	0.522	0.781
LCA5	CEP290	3994616	3992006	9031.ENSGALP00000025547	9031.ENSGALP00000018199	0	0	0	0	0.08	0	0	0.771	0.78
SMC2	PCNA	3997065	3985217	9031.ENSGALP00000036816	9031.ENSGALP00000000224	0	0	0	0	0.634	0	0	0.415	0.776
ACTA1	TNNT3	3991953	3989188	9031.ENSGALP00000018042	9031.ENSGALP00000010605	0	0	0	0	0.614	0.125	0	0.39	0.776
SMC4	LIG1	3996218	3993263	9031.ENSGALP00000032358	9031.ENSGALP00000021795	0.065	0	0	0	0.722	0.153	0	0.101	0.775
MCM4	NCAPG2	3993041	3989158	9031.ENSGALP00000021034	9031.ENSGALP00000010530	0	0	0	0	0.749	0	0	0.132	0.772
SMC2	LIG1	3997065	3993263	9031.ENSGALP00000036816	9031.ENSGALP00000021795	0.065	0	0	0	0.718	0.153	0	0.101	0.772
MCM3	SMC3	3999935	3990413	9031.ENSGALP00000042687	9031.ENSGALP00000013963	0	0	0	0	0.628	0.053	0	0.4	0.77
RPL18A	SEC61A1	3991168	3988785	9031.ENSGALP00000015964	9031.ENSGALP00000009577	0	0	0	0	0.058	0.766	0	0	0.77
ATP5B	RPS2	3996714	3988478	9031.ENSGALP00000035339	9031.ENSGALP00000008802	0	0	0	0	0.721	0.096	0	0.16	0.769
RPS4X	PSMC5	3988068	3985300	9031.ENSGALP00000007705	9031.ENSGALP00000000468	0	0	0	0	0.643	0.374	0	0	0.767
PHB	ERLIN2	3998617	3986965	9031.ENSGALP00000041216	9031.ENSGALP00000004879	0	0	0	0	0.053	0.047	0	0.76	0.765
SSR3	SEC61A1	3999608	3988785	9031.ENSGALP00000042322	9031.ENSGALP00000009577	0	0	0	0	0.698	0.16	0	0.146	0.764
MYOM2	MYL1	3994921	3986861	9031.ENSGALP00000026310	9031.ENSGALP00000004578	0	0	0	0	0.731	0	0	0.154	0.763
MYBPH	MYL1	3997897	3986861	9031.ENSGALP00000039903	9031.ENSGALP00000004578	0	0	0	0	0.587	0	0	0.445	0.761
CASQ2	MYL1	3996914	3986861	9031.ENSGALP00000036165	9031.ENSGALP00000004578	0	0	0	0	0.752	0	0	0.068	0.759
CASQ2	TNNT3	3996914	3989188	9031.ENSGALP00000036165	9031.ENSGALP00000010605	0	0	0	0	0.715	0	0	0.184	0.758
XPO5	CSE1L	3991503	3987986	9031.ENSGALP00000016816	9031.ENSGALP00000007487	0	0	0	0	0.181	0.158	0	0.677	0.758
CSE1L	KPNA2	3987986	3987280	9031.ENSGALP00000007487	9031.ENSGALP00000005662	0	0	0	0	0.28	0.508	0	0.373	0.758
MYOM2	TNNT3	3994921	3989188	9031.ENSGALP00000026310	9031.ENSGALP00000010605	0	0	0	0	0.604	0	0	0.403	0.753
AIFM1	ERLIN2	3987534	3986965	9031.ENSGALP00000006366	9031.ENSGALP00000004879	0	0	0	0	0	0.051	0	0.75	0.753
SEC61A1	RPS24	3988785	3988091	9031.ENSGALP00000009577	9031.ENSGALP00000007763	0	0	0	0	0.063	0.738	0	0.064	0.75
MCM3	RFC2	3999935	3985856	9031.ENSGALP00000042687	9031.ENSGALP00000001978	0.069	0	0	0	0.463	0.248	0	0.407	0.747
ARF6	ARF4	3998967	3988556	9031.ENSGALP00000041604	9031.ENSGALP00000009007	0	0	0	0.97	0.191	0.693	0	0.823	0.747
MCM5	NUP205	3992837	3992311	9031.ENSGALP00000020463	9031.ENSGALP00000019040	0	0	0	0	0.334	0	0	0.635	0.746
LIG1	SMC3	3993263	3990413	9031.ENSGALP00000021795	9031.ENSGALP00000013963	0.065	0	0	0	0.626	0.153	0	0.237	0.743
MYOM2	TNNI2	3994921	3989197	9031.ENSGALP00000026310	9031.ENSGALP00000010627	0	0	0	0	0.586	0	0	0.401	0.741
DNM2	ITSN1	4000567	3994700	9031.ENSGALP00000043386	9031.ENSGALP00000025741	0	0	0	0	0.061	0.513	0	0.48	0.741
IPO5	XPO5	3995290	3991503	9031.ENSGALP00000027238	9031.ENSGALP00000016816	0	0	0	0	0.067	0.162	0	0.693	0.739
RPS15A	PSMC5	3989307	3985300	9031.ENSGALP00000010942	9031.ENSGALP00000000468	0	0	0	0	0.738	0.042	0	0	0.738
PHB	ERLIN1	3998617	3987095	9031.ENSGALP00000041216	9031.ENSGALP00000005232	0	0	0	0	0.055	0.047	0	0.732	0.737
SLC25A3	SLC25A22	3992213	3985284	9031.ENSGALP00000018750	9031.ENSGALP00000000410	0	0	0	0	0.423	0.162	0	0.501	0.737
LSG1	RPL27	3997782	3997624	9031.ENSGALP00000039544	9031.ENSGALP00000038957	0	0.557	0	0	0.066	0.383	0	0.094	0.737
PGM1	MDH2	3991910	3986261	9031.ENSGALP00000017926	9031.ENSGALP00000003012	0	0	0	0	0.296	0.113	0	0.612	0.737
VDAC2	UQCRC2	3988175	3986601	9031.ENSGALP00000007997	9031.ENSGALP00000003914	0	0	0	0	0.34	0.16	0	0.559	0.734
SMC5	LIG1	3994151	3993263	9031.ENSGALP00000024348	9031.ENSGALP00000021795	0.065	0	0	0	0.625	0.153	0	0.205	0.732
ATP5B	VDAC2	3996714	3988175	9031.ENSGALP00000035339	9031.ENSGALP00000007997	0	0	0	0	0.509	0.16	0	0.401	0.731
PKM2	GLUD1	3996501	3986311	9031.ENSGALP00000034108	9031.ENSGALP00000003139	0.043	0	0	0	0.16	0.267	0	0.598	0.731
MCM4	TRIP13	3993041	3992813	9031.ENSGALP00000021034	9031.ENSGALP00000020406	0	0	0	0	0.704	0	0	0.12	0.728
SLC25A3	TIMM23	3992213	3986350	9031.ENSGALP00000018750	9031.ENSGALP00000003252	0	0	0	0	0.645	0.159	0	0.157	0.726
ENSGALG00000012495	TNNC2	3992811	3989347	9031.ENSGALP00000020390	9031.ENSGALP00000011046	0	0	0	0	0.723	0	0	0.052	0.726
VDAC2	MDH2	3988175	3986261	9031.ENSGALP00000007997	9031.ENSGALP00000003012	0	0	0	0	0.634	0	0	0.284	0.726
LIG1	NCAPG2	3993263	3989158	9031.ENSGALP00000021795	9031.ENSGALP00000010530	0	0	0	0	0.726	0	0	0	0.726
SMC4	KPNA2	3996218	3987280	9031.ENSGALP00000032358	9031.ENSGALP00000005662	0	0	0	0	0.683	0.063	0	0.147	0.725
SMC2	MCM6	3997065	3992724	9031.ENSGALP00000036816	9031.ENSGALP00000020147	0	0	0	0	0.621	0.053	0	0.296	0.725
PSMC2	RPS24	3990200	3988091	9031.ENSGALP00000013388	9031.ENSGALP00000007763	0	0	0	0	0.722	0.052	0	0	0.725
SLC25A10	PHB2	3997241	3993807	9031.ENSGALP00000037564	9031.ENSGALP00000023446	0	0	0	0	0.637	0.042	0	0.268	0.723
RPL21	PSMC2	3999308	3990200	9031.ENSGALP00000041993	9031.ENSGALP00000013388	0	0	0	0	0.72	0	0	0	0.72
UQCRC2	MDH2	3986601	3986261	9031.ENSGALP00000003914	9031.ENSGALP00000003012	0	0	0	0	0.64	0	0	0.253	0.719
ACTA1	DCTN5	3991953	3988870	9031.ENSGALP00000018042	9031.ENSGALP00000009807	0	0	0	0	0.055	0.649	0	0.215	0.716
IPO5	KPNA2	3995290	3987280	9031.ENSGALP00000027238	9031.ENSGALP00000005662	0	0	0	0	0.087	0.371	0	0.546	0.716
SRL	TNNT3	3997557	3989188	9031.ENSGALP00000038763	9031.ENSGALP00000010605	0	0	0	0	0.63	0	0	0.258	0.713
FBP2	MDH2	3992879	3986261	9031.ENSGALP00000020562	9031.ENSGALP00000003012	0	0	0	0	0.186	0.113	0	0.635	0.713
SMC4	MCM6	3996218	3992724	9031.ENSGALP00000032358	9031.ENSGALP00000020147	0	0	0	0	0.533	0.053	0	0.404	0.713
CASQ2	TNNI2	3996914	3989197	9031.ENSGALP00000036165	9031.ENSGALP00000010627	0	0	0	0	0.617	0	0	0.27	0.709
RAB10	COPG	3996876	3988719	9031.ENSGALP00000036002	9031.ENSGALP00000009420	0	0	0	0	0	0	0	0.708	0.708
MYOM2	MYOM1	3994921	3993967	9031.ENSGALP00000026310	9031.ENSGALP00000023918	0	0	0	0.939	0.692	0	0	0.815	0.707
CDK2	STAT3	3998440	3987069	9031.ENSGALP00000041027	9031.ENSGALP00000005161	0	0	0	0	0.058	0.154	0	0.659	0.705
SEC61A1	DAD1	3988785	3985231	9031.ENSGALP00000009577	9031.ENSGALP00000000261	0	0	0	0	0.095	0.394	0	0.505	0.704
RPS3	PKM2	3996765	3996501	9031.ENSGALP00000035584	9031.ENSGALP00000034108	0.287	0	0	0	0.332	0.369	0	0.127	0.702
ENSGALG00000026366	MYL1	4000339	3986861	9031.ENSGALP00000043135	9031.ENSGALP00000004578	0	0	0	0	0.505	0.224	0	0.286	0.701
ENSGALG00000026366	NEB	4000339	3992810	9031.ENSGALP00000043135	9031.ENSGALP00000020383	0	0	0	0	0.636	0.149	0	0.11	0.7
ENSGALG00000026366	ENSGALG00000012495	4000339	3992811	9031.ENSGALP00000043135	9031.ENSGALP00000020390	0	0	0	0	0.636	0.149	0	0.11	0.7
