# Supplementary material for: Viral–Host Interactome Analysis Reveals Chicken STAU2 Interacts With Non-structural Protein 1 and Promotes the Replication of H5N1 Avian Influenza Virus
Source: Front Immunol. 2021 Apr 21;12:590679. doi: 10.3389/fimmu.2021.590679 (PMC8098808; doi:10.3389/fimmu.2021.590679)
Supplement: Supplementary Table 3 — STRING interactions among the virus-interacting chicken proteins. [file Table_3.XLSX]

## Sheet: Table S3 string_interactions am
#node1	node2	node1_string_internal_id	node2_string_internal_id	node1_external_id	node2_external_id	neighborhood_on_chromosome	gene_fusion	phylogenetic_cooccurrence	homology	coexpression	experimentally_determined_interaction	database_annotated	automated_textmining	combined_score
RPL27	RPL26L1	3997624	3986835	9031.ENSGALP00000038957	9031.ENSGALP00000004515	0.119	0	0	0	0.998	0.973	0.9	0.881	0.999
RPL27	RPS20	3997624	3993747	9031.ENSGALP00000038957	9031.ENSGALP00000023266	0.119	0	0	0	0.997	0.973	0.9	0.636	0.999
RPS3A	GNB2L1	3991330	3985191	9031.ENSGALP00000016361	9031.ENSGALP00000000170	0	0	0	0	0.998	0.875	0	0.4	0.999
RPL27	RPS4X	3997624	3988068	9031.ENSGALP00000038957	9031.ENSGALP00000007705	0.145	0	0	0	0.997	0.875	0.9	0.173	0.999
MCM3	MCM6	3999935	3992724	9031.ENSGALP00000042687	9031.ENSGALP00000020147	0	0	0.231	0.711	0.999	0.874	0.9	0.936	0.999
RPN1	RPN2	3988746	3987418	9031.ENSGALP00000009487	9031.ENSGALP00000006039	0	0	0	0	0.88	0.828	0.8	0.959	0.999
RPS3A	RPL26L1	3991330	3986835	9031.ENSGALP00000016361	9031.ENSGALP00000004515	0	0	0.28	0	0.997	0.875	0.9	0.675	0.999
RPL21	RPS2	3999308	3988478	9031.ENSGALP00000041993	9031.ENSGALP00000008802	0	0	0	0	0.987	0.875	0.9	0.437	0.999
RPS24	RPL26L1	3988091	3986835	9031.ENSGALP00000007763	9031.ENSGALP00000004515	0	0	0	0	0.995	0.875	0.9	0.843	0.999
RPL27	RPS2	3997624	3988478	9031.ENSGALP00000038957	9031.ENSGALP00000008802	0.119	0	0	0	0.999	0.875	0.9	0.401	0.999
MCM4	MCM6	3993041	3992724	9031.ENSGALP00000021034	9031.ENSGALP00000020147	0	0	0	0.723	0.999	0.874	0.9	0.959	0.999
RPS2	GNB2L1	3988478	3985191	9031.ENSGALP00000008802	9031.ENSGALP00000000170	0	0	0	0	0.999	0.875	0	0.438	0.999
RPS20	RPS2	3993747	3988478	9031.ENSGALP00000023266	9031.ENSGALP00000008802	0.154	0	0	0	0.989	0.875	0.9	0.662	0.999
RPS20	RPS24	3993747	3988091	9031.ENSGALP00000023266	9031.ENSGALP00000007763	0	0	0	0	0.995	0.875	0.9	0.703	0.999
RPL26L1	GNB2L1	3986835	3985191	9031.ENSGALP00000004515	9031.ENSGALP00000000170	0	0	0	0	0.993	0.973	0	0.057	0.999
TNNI2	TNNT3	3989197	3989188	9031.ENSGALP00000010627	9031.ENSGALP00000010605	0	0	0	0	0.922	0.255	0.9	0.882	0.999
RPS15A	RPS24	3989307	3988091	9031.ENSGALP00000010942	9031.ENSGALP00000007763	0	0	0	0	0.998	0.875	0.9	0.653	0.999
RPL27	RPL18A	3997624	3991168	9031.ENSGALP00000038957	9031.ENSGALP00000015964	0	0	0	0	0.999	0.875	0	0.381	0.999
RPS3	RPS3A	3996765	3991330	9031.ENSGALP00000035584	9031.ENSGALP00000016361	0	0	0.252	0	0.999	0.875	0.9	0.792	0.999
MCM3	MCM5	3999935	3992837	9031.ENSGALP00000042687	9031.ENSGALP00000020463	0	0	0.228	0.736	0.999	0.856	0.9	0.959	0.999
RPL21	RPS15A	3999308	3989307	9031.ENSGALP00000041993	9031.ENSGALP00000010942	0	0	0	0	0.999	0.875	0.9	0.118	0.999
RPS2	RPS24	3988478	3988091	9031.ENSGALP00000008802	9031.ENSGALP00000007763	0	0	0	0	0.9	0.874	0.9	0.826	0.999
RPS3	RPS15A	3996765	3989307	9031.ENSGALP00000035584	9031.ENSGALP00000010942	0.287	0	0	0	0.997	0.875	0.9	0.637	0.999
RPL18A	RPS15A	3991168	3989307	9031.ENSGALP00000015964	9031.ENSGALP00000010942	0	0	0	0	0.995	0.875	0	0.434	0.999
TNNC2	TNNI2	3989347	3989197	9031.ENSGALP00000011046	9031.ENSGALP00000010627	0	0	0	0	0.925	0.93	0.9	0.651	0.999
RPL18A	GNB2L1	3991168	3985191	9031.ENSGALP00000015964	9031.ENSGALP00000000170	0	0	0	0	0.996	0.875	0	0.105	0.999
RPS3	RPL18A	3996765	3991168	9031.ENSGALP00000035584	9031.ENSGALP00000015964	0	0	0	0	0.999	0.875	0	0.093	0.999
RPS20	GNB2L1	3993747	3985191	9031.ENSGALP00000023266	9031.ENSGALP00000000170	0	0	0	0	0.995	0.973	0	0.649	0.999
RPL27	GNB2L1	3997624	3985191	9031.ENSGALP00000038957	9031.ENSGALP00000000170	0	0	0	0	0.999	0.973	0	0.128	0.999
RPL27	RPS15A	3997624	3989307	9031.ENSGALP00000038957	9031.ENSGALP00000010942	0.185	0	0	0	0.998	0.875	0.9	0.298	0.999
ARCN1	COPG	3989703	3988719	9031.ENSGALP00000012007	9031.ENSGALP00000009420	0	0	0	0	0.539	0.695	0.9	0.94	0.999
RPS15A	RPS2	3989307	3988478	9031.ENSGALP00000010942	9031.ENSGALP00000008802	0.221	0	0	0	0.988	0.875	0.9	0.571	0.999
RPS24	RPS4X	3988091	3988068	9031.ENSGALP00000007763	9031.ENSGALP00000007705	0	0	0	0	0.992	0.875	0.9	0.766	0.999
RPS3	GNB2L1	3996765	3985191	9031.ENSGALP00000035584	9031.ENSGALP00000000170	0	0	0	0	0.998	0.875	0	0.702	0.999
RPS3	RPS4X	3996765	3988068	9031.ENSGALP00000035584	9031.ENSGALP00000007705	0.287	0	0.205	0	0.999	0.875	0.9	0.548	0.999
RPS3	RPS24	3996765	3988091	9031.ENSGALP00000035584	9031.ENSGALP00000007763	0	0	0	0	0.986	0.875	0.9	0.664	0.999
RPL27	RPS3A	3997624	3991330	9031.ENSGALP00000038957	9031.ENSGALP00000016361	0	0	0	0	0.999	0.875	0.9	0.506	0.999
RPS4X	RPL26L1	3988068	3986835	9031.ENSGALP00000007705	9031.ENSGALP00000004515	0.221	0	0.351	0	0.999	0.875	0.9	0.367	0.999
NUP205	NUP93	3992311	3986911	9031.ENSGALP00000019040	9031.ENSGALP00000004745	0	0	0	0	0.259	0.746	0.9	0.961	0.999
RPS3A	RPS15A	3991330	3989307	9031.ENSGALP00000016361	9031.ENSGALP00000010942	0	0	0	0	0.999	0.875	0.9	0.442	0.999
RPL21	RPS4X	3999308	3988068	9031.ENSGALP00000041993	9031.ENSGALP00000007705	0	0	0	0	0.992	0.875	0.9	0.601	0.999
RPS20	RPS3A	3993747	3991330	9031.ENSGALP00000023266	9031.ENSGALP00000016361	0	0	0	0	0.997	0.875	0.9	0.637	0.999
RPS3	RPL26L1	3996765	3986835	9031.ENSGALP00000035584	9031.ENSGALP00000004515	0.221	0	0.302	0	0.994	0.875	0.9	0.767	0.999
RPL18A	RPS4X	3991168	3988068	9031.ENSGALP00000015964	9031.ENSGALP00000007705	0	0	0	0	0.999	0.875	0	0.133	0.999
RPS15A	RPL26L1	3989307	3986835	9031.ENSGALP00000010942	9031.ENSGALP00000004515	0.221	0	0.285	0	0.996	0.875	0.9	0.53	0.999
RPS3A	RPS24	3991330	3988091	9031.ENSGALP00000016361	9031.ENSGALP00000007763	0.051	0	0	0	0.998	0.875	0.9	0.684	0.999
MCM5	MCM6	3992837	3992724	9031.ENSGALP00000020463	9031.ENSGALP00000020147	0	0	0.233	0.757	0.999	0.874	0.9	0.94	0.999
RPS2	RPL26L1	3988478	3986835	9031.ENSGALP00000008802	9031.ENSGALP00000004515	0.154	0	0.228	0	0.989	0.875	0.9	0.811	0.999
RPS20	RPS15A	3993747	3989307	9031.ENSGALP00000023266	9031.ENSGALP00000010942	0.221	0	0	0	0.995	0.875	0.9	0.347	0.999
SMC2	SMC4	3997065	3996218	9031.ENSGALP00000036816	9031.ENSGALP00000032358	0	0	0.373	0.57	0.997	0.866	0.9	0.918	0.999
RPS3A	RPL18A	3991330	3991168	9031.ENSGALP00000016361	9031.ENSGALP00000015964	0	0	0	0	0.999	0.875	0	0.095	0.999
SMC4	NCAPG2	3996218	3989158	9031.ENSGALP00000032358	9031.ENSGALP00000010530	0	0	0	0	0.751	0.238	0.9	0.962	0.999
RPS15A	GNB2L1	3989307	3985191	9031.ENSGALP00000010942	9031.ENSGALP00000000170	0	0	0	0	0.991	0.875	0	0.341	0.999
RPS2	RPS4X	3988478	3988068	9031.ENSGALP00000008802	9031.ENSGALP00000007705	0.221	0	0	0	0.996	0.875	0.9	0.537	0.999
TNNC2	MYL1	3989347	3986861	9031.ENSGALP00000011046	9031.ENSGALP00000004578	0	0	0.225	0.805	0.999	0.045	0.9	0.393	0.999
MCM4	MCM5	3993041	3992837	9031.ENSGALP00000021034	9031.ENSGALP00000020463	0	0	0	0.776	0.999	0.851	0.9	0.959	0.999
MCM3	MCM4	3999935	3993041	9031.ENSGALP00000042687	9031.ENSGALP00000021034	0	0	0	0.716	0.999	0.851	0.9	0.959	0.999
RPS20	RPS4X	3993747	3988068	9031.ENSGALP00000023266	9031.ENSGALP00000007705	0	0	0	0	0.994	0.875	0.9	0.377	0.999
RPL27	RPS24	3997624	3988091	9031.ENSGALP00000038957	9031.ENSGALP00000007763	0	0	0	0	0.995	0.875	0.9	0.759	0.999
RPL18A	RPS2	3991168	3988478	9031.ENSGALP00000015964	9031.ENSGALP00000008802	0	0	0	0	0.998	0.875	0	0.731	0.999
RPS3A	RPS4X	3991330	3988068	9031.ENSGALP00000016361	9031.ENSGALP00000007705	0	0	0.282	0	0.999	0.875	0.9	0.639	0.999
RPL21	RPL27	3999308	3997624	9031.ENSGALP00000041993	9031.ENSGALP00000038957	0	0	0	0	0.993	0.875	0.9	0.493	0.999
RPL27	RPS3	3997624	3996765	9031.ENSGALP00000038957	9031.ENSGALP00000035584	0.185	0	0	0	0.999	0.875	0.9	0.266	0.999
RPS4X	GNB2L1	3988068	3985191	9031.ENSGALP00000007705	9031.ENSGALP00000000170	0	0	0	0	0.999	0.875	0	0.131	0.999
RPL21	RPS3	3999308	3996765	9031.ENSGALP00000041993	9031.ENSGALP00000035584	0	0	0	0	0.992	0.875	0.9	0.147	0.999
RPS3	RPS2	3996765	3988478	9031.ENSGALP00000035584	9031.ENSGALP00000008802	0.221	0	0	0	0.999	0.874	0.9	0.889	0.999
RPL21	RPS24	3999308	3988091	9031.ENSGALP00000041993	9031.ENSGALP00000007763	0	0	0	0	0.999	0.875	0.9	0.725	0.999
MYL1	MYH1G	3986861	3985653	9031.ENSGALP00000004578	9031.ENSGALP00000001422	0	0	0	0	0.989	0.362	0.9	0.13	0.999
RPL21	RPS3A	3999308	3991330	9031.ENSGALP00000041993	9031.ENSGALP00000016361	0.28	0	0	0	0.999	0.875	0.9	0.285	0.999
RPS3A	RPS2	3991330	3988478	9031.ENSGALP00000016361	9031.ENSGALP00000008802	0	0	0	0	0.996	0.875	0.9	0.546	0.999
RPS15A	RPS4X	3989307	3988068	9031.ENSGALP00000010942	9031.ENSGALP00000007705	0.287	0	0.246	0	0.992	0.875	0.9	0.641	0.999
RPL21	RPL26L1	3999308	3986835	9031.ENSGALP00000041993	9031.ENSGALP00000004515	0	0	0	0	0.993	0.875	0.9	0.577	0.999
PSMC2	PSMC5	3990200	3985300	9031.ENSGALP00000013388	9031.ENSGALP00000000468	0	0	0.304	0.923	0.99	0.973	0.9	0.893	0.999
RPS3	RPS20	3996765	3993747	9031.ENSGALP00000035584	9031.ENSGALP00000023266	0.221	0	0	0	0.993	0.875	0.9	0.778	0.999
RPS20	RPL26L1	3993747	3986835	9031.ENSGALP00000023266	9031.ENSGALP00000004515	0.154	0	0	0	0.968	0.973	0.9	0.762	0.999
RPL21	RPL18A	3999308	3991168	9031.ENSGALP00000041993	9031.ENSGALP00000015964	0.265	0	0	0	0.998	0.875	0	0.488	0.999
RPL21	RPS20	3999308	3993747	9031.ENSGALP00000041993	9031.ENSGALP00000023266	0	0	0	0	0.992	0.875	0.9	0.417	0.999
RPL18A	RPS24	3991168	3988091	9031.ENSGALP00000015964	9031.ENSGALP00000007763	0	0	0	0	0.987	0.874	0	0.368	0.998
ATP5B	ATP5C1	3996714	3989296	9031.ENSGALP00000035339	9031.ENSGALP00000010899	0.126	0	0.436	0	0.846	0.851	0	0.885	0.998
MCM4	PCNA	3993041	3985217	9031.ENSGALP00000021034	9031.ENSGALP00000000224	0	0	0	0	0.988	0.701	0	0.645	0.998
RPL21	GNB2L1	3999308	3985191	9031.ENSGALP00000041993	9031.ENSGALP00000000170	0	0	0	0	0.988	0.875	0	0.113	0.998
RPL18A	RPL26L1	3991168	3986835	9031.ENSGALP00000015964	9031.ENSGALP00000004515	0	0	0	0	0.987	0.875	0	0.104	0.998
RPS20	RPL18A	3993747	3991168	9031.ENSGALP00000023266	9031.ENSGALP00000015964	0	0	0	0	0.991	0.875	0	0.145	0.998
TNNC2	TNNT3	3989347	3989188	9031.ENSGALP00000011046	9031.ENSGALP00000010605	0	0	0	0	0.903	0.637	0.9	0.677	0.998
LIG1	PCNA	3993263	3985217	9031.ENSGALP00000021795	9031.ENSGALP00000000224	0	0	0	0	0.735	0.842	0.9	0.659	0.998
RPN2	DAD1	3987418	3985231	9031.ENSGALP00000006039	9031.ENSGALP00000000261	0	0	0	0	0.64	0.753	0.8	0.921	0.998
SMC5	SMC3	3994151	3990413	9031.ENSGALP00000024348	9031.ENSGALP00000013963	0	0	0	0	0.777	0	0.9	0.946	0.998
COPA	ARCN1	3997921	3989703	9031.ENSGALP00000039965	9031.ENSGALP00000012007	0	0	0	0	0.523	0.865	0.9	0.68	0.997
MCM5	PCNA	3992837	3985217	9031.ENSGALP00000020463	9031.ENSGALP00000000224	0	0	0	0	0.988	0.3	0	0.761	0.997
DCTN5	DCTN4	3988870	3987878	9031.ENSGALP00000009807	9031.ENSGALP00000007207	0	0	0	0	0.059	0.873	0.9	0.79	0.997
MCM3	PCNA	3999935	3985217	9031.ENSGALP00000042687	9031.ENSGALP00000000224	0	0	0	0	0.987	0.3	0	0.653	0.996
TNNT3	MYL1	3989188	3986861	9031.ENSGALP00000010605	9031.ENSGALP00000004578	0	0	0	0	0.899	0.122	0.9	0.507	0.995
RPS24	GNB2L1	3988091	3985191	9031.ENSGALP00000007763	9031.ENSGALP00000000170	0	0	0	0	0.963	0.875	0	0.16	0.995
RPN1	DAD1	3988746	3985231	9031.ENSGALP00000009487	9031.ENSGALP00000000261	0	0	0	0	0.169	0.749	0.8	0.908	0.995
COPA	COPG	3997921	3988719	9031.ENSGALP00000039965	9031.ENSGALP00000009420	0	0	0	0	0.742	0.695	0.9	0.521	0.995
DYNC1H1	DCTN5	3997040	3988870	9031.ENSGALP00000036720	9031.ENSGALP00000009807	0	0	0	0	0.045	0.741	0.9	0.79	0.994
MCM6	PCNA	3992724	3985217	9031.ENSGALP00000020147	9031.ENSGALP00000000224	0	0	0	0	0.986	0.3	0	0.454	0.994
TNNI2	MYL1	3989197	3986861	9031.ENSGALP00000010627	9031.ENSGALP00000004578	0	0	0	0	0.894	0.273	0.9	0.37	0.994
SMC2	NCAPG2	3997065	3989158	9031.ENSGALP00000036816	9031.ENSGALP00000010530	0	0	0	0	0.761	0.165	0.9	0.761	0.994
RPS3	EIF3A	3996765	3990876	9031.ENSGALP00000035584	9031.ENSGALP00000015176	0	0	0	0	0.358	0.768	0.9	0.643	0.993
RFC2	PCNA	3985856	3985217	9031.ENSGALP00000001978	9031.ENSGALP00000000224	0.103	0	0	0	0.641	0.698	0.9	0.404	0.993
PYGB	AGL	3997670	3988426	9031.ENSGALP00000039140	9031.ENSGALP00000008669	0.221	0	0	0	0.715	0	0.8	0.873	0.993
TNNI2	TPM1	3989197	3987235	9031.ENSGALP00000010627	9031.ENSGALP00000005562	0	0	0	0	0.291	0.843	0.9	0.476	0.993
ATP5C1	UQCRC2	3989296	3986601	9031.ENSGALP00000010899	9031.ENSGALP00000003914	0	0	0	0	0.984	0.163	0	0.565	0.993
TNNC2	TPM1	3989347	3987235	9031.ENSGALP00000011046	9031.ENSGALP00000005562	0	0	0	0	0.211	0.814	0.9	0.428	0.99
DYNC1H1	DYNC1LI1	3997040	3992202	9031.ENSGALP00000036720	9031.ENSGALP00000018705	0	0	0	0	0.059	0.748	0.9	0.638	0.99
TNNC2	MYH1G	3989347	3985653	9031.ENSGALP00000011046	9031.ENSGALP00000001422	0	0	0	0	0.869	0.255	0.9	0.144	0.99
CDK2	MCM4	3998440	3993041	9031.ENSGALP00000041027	9031.ENSGALP00000021034	0	0	0	0	0.633	0.3	0.9	0.653	0.989
TNNI2	MYH1G	3989197	3985653	9031.ENSGALP00000010627	9031.ENSGALP00000001422	0	0	0	0	0.856	0.269	0.9	0.119	0.989
HNRNPU	HNRNPM	3991696	3985318	9031.ENSGALP00000017341	9031.ENSGALP00000000509	0	0	0	0	0.724	0.133	0.9	0.616	0.989
RPS20	EIF3A	3993747	3990876	9031.ENSGALP00000023266	9031.ENSGALP00000015176	0	0	0	0	0.216	0.659	0.9	0.552	0.986
TNNT3	MYH1G	3989188	3985653	9031.ENSGALP00000010605	9031.ENSGALP00000001422	0	0	0	0	0.832	0.13	0.9	0.146	0.985
ACTR10	DCTN4	3992523	3987878	9031.ENSGALP00000019631	9031.ENSGALP00000007207	0	0	0	0	0.067	0.699	0.9	0.536	0.985
SMC4	SMC5	3996218	3994151	9031.ENSGALP00000032358	9031.ENSGALP00000024348	0	0	0	0	0.768	0	0	0.939	0.985
ITSN1	DNM1	3994700	3988080	9031.ENSGALP00000025741	9031.ENSGALP00000007737	0	0	0	0	0.061	0.513	0.9	0.696	0.984
TNNT3	TPM1	3989188	3987235	9031.ENSGALP00000010605	9031.ENSGALP00000005562	0	0	0	0	0.34	0.535	0.9	0.513	0.983
CDK2	MCM5	3998440	3992837	9031.ENSGALP00000041027	9031.ENSGALP00000020463	0	0	0	0	0.719	0.229	0.9	0.34	0.983
NEB	MYL1	3992810	3986861	9031.ENSGALP00000020383	9031.ENSGALP00000004578	0	0	0	0	0.743	0	0.9	0.386	0.982
EIF3A	RPS15A	3990876	3989307	9031.ENSGALP00000015176	9031.ENSGALP00000010942	0	0	0	0	0.215	0.746	0.9	0.208	0.982
RPS3A	EIF3A	3991330	3990876	9031.ENSGALP00000016361	9031.ENSGALP00000015176	0	0	0	0	0.426	0.697	0.9	0.042	0.981
EIF3A	RPS4X	3990876	3988068	9031.ENSGALP00000015176	9031.ENSGALP00000007705	0	0	0	0	0.413	0.713	0.9	0	0.981
XPO5	DGCR8	3991503	3986340	9031.ENSGALP00000016816	9031.ENSGALP00000003222	0	0	0	0	0.057	0	0	0.981	0.981
ACTR10	DCTN5	3992523	3988870	9031.ENSGALP00000019631	9031.ENSGALP00000009807	0	0	0	0	0.084	0.49	0.9	0.636	0.98
EIF3A	RPS24	3990876	3988091	9031.ENSGALP00000015176	9031.ENSGALP00000007763	0	0	0	0	0.337	0.704	0.9	0	0.978
PYGB	PGM1	3997670	3991910	9031.ENSGALP00000039140	9031.ENSGALP00000017926	0.154	0	0	0	0.585	0	0.9	0.437	0.977
EIF3A	RPS2	3990876	3988478	9031.ENSGALP00000015176	9031.ENSGALP00000008802	0	0	0	0	0.257	0.658	0.9	0.236	0.977
TMOD4	NEB	3998230	3992810	9031.ENSGALP00000040791	9031.ENSGALP00000020383	0	0	0	0	0.122	0.159	0.9	0.708	0.975
MCM3	CDK2	3999935	3998440	9031.ENSGALP00000042687	9031.ENSGALP00000041027	0	0	0	0	0.23	0.369	0.9	0.542	0.974
RPS15A	SEC61A1	3989307	3988785	9031.ENSGALP00000010942	9031.ENSGALP00000009577	0.221	0	0.33	0	0.578	0.842	0	0.347	0.973
NEB	TNNC2	3992810	3989347	9031.ENSGALP00000020383	9031.ENSGALP00000011046	0	0	0	0	0.74	0	0.9	0.075	0.973
SPTBN1	SPTAN1	3999366	3997630	9031.ENSGALP00000042056	9031.ENSGALP00000038979	0	0	0	0.716	0.254	0.605	0.9	0.403	0.971
ERLIN1	ERLIN2	3987095	3986965	9031.ENSGALP00000005232	9031.ENSGALP00000004879	0	0	0	0.975	0.056	0.709	0.9	0.932	0.97
DYNC1H1	ACTR10	3997040	3992523	9031.ENSGALP00000036720	9031.ENSGALP00000019631	0	0	0	0	0	0.306	0.9	0.615	0.97
DYNC1LI1	DCTN5	3992202	3988870	9031.ENSGALP00000018705	9031.ENSGALP00000009807	0	0	0	0	0.059	0.516	0.9	0.422	0.97
TNNT3	MYH1F	3989188	3985652	9031.ENSGALP00000010605	9031.ENSGALP00000001418	0	0	0	0	0.312	0.13	0.9	0.554	0.969
NDUFA10	ATP5C1	3996332	3989296	9031.ENSGALP00000033089	9031.ENSGALP00000010899	0	0	0	0	0.959	0	0	0.234	0.967
TNNI2	MYH1F	3989197	3985652	9031.ENSGALP00000010627	9031.ENSGALP00000001418	0	0	0	0	0.2	0.269	0.9	0.514	0.967
ACTA1	TNNC2	3991953	3989347	9031.ENSGALP00000018042	9031.ENSGALP00000011046	0	0	0	0	0.546	0.849	0	0.552	0.966
RPS3	SEC61A1	3996765	3988785	9031.ENSGALP00000035584	9031.ENSGALP00000009577	0.221	0	0.318	0	0.548	0.816	0	0.347	0.965
COPA	ARF4	3997921	3988556	9031.ENSGALP00000039965	9031.ENSGALP00000009007	0	0	0	0	0.059	0.163	0.9	0.616	0.965
ATP5C1	MDH2	3989296	3986261	9031.ENSGALP00000010899	9031.ENSGALP00000003012	0.117	0	0	0	0.922	0.045	0	0.515	0.963
LIG1	RFC2	3993263	3985856	9031.ENSGALP00000021795	9031.ENSGALP00000001978	0	0	0	0	0.324	0.264	0.9	0.329	0.962
ACTA1	TNNI2	3991953	3989197	9031.ENSGALP00000018042	9031.ENSGALP00000010627	0	0	0	0	0.613	0.818	0	0.496	0.961
SEC61A1	RPL26L1	3988785	3986835	9031.ENSGALP00000009577	9031.ENSGALP00000004515	0.154	0	0.383	0	0.45	0.842	0	0.239	0.959
PGM1	AGL	3991910	3988426	9031.ENSGALP00000017926	9031.ENSGALP00000008669	0	0	0	0	0.422	0	0.9	0.355	0.959
ARF1	ARCN1	3997448	3989703	9031.ENSGALP00000038376	9031.ENSGALP00000012007	0	0	0	0	0.128	0.31	0.9	0.401	0.959
ARCN1	ARF4	3989703	3988556	9031.ENSGALP00000012007	9031.ENSGALP00000009007	0	0	0	0	0.134	0.31	0.9	0.401	0.959
ARF6	ITSN1	3998967	3994700	9031.ENSGALP00000041604	9031.ENSGALP00000025741	0	0	0	0	0	0.369	0.9	0.397	0.958
ARF1	RAB1A	3997448	3990533	9031.ENSGALP00000038376	9031.ENSGALP00000014265	0	0	0	0.671	0.226	0.342	0.9	0.734	0.957
CDK2	MCM6	3998440	3992724	9031.ENSGALP00000041027	9031.ENSGALP00000020147	0	0	0	0	0.199	0.229	0.9	0.384	0.956
ARF1	COPG	3997448	3988719	9031.ENSGALP00000038376	9031.ENSGALP00000009420	0	0	0	0	0.057	0.358	0.9	0.369	0.956
ARF1	ARF4	3997448	3988556	9031.ENSGALP00000038376	9031.ENSGALP00000009007	0	0	0.448	0.98	0.176	0.489	0.9	0.747	0.955
ACTA1	MYL1	3991953	3986861	9031.ENSGALP00000018042	9031.ENSGALP00000004578	0	0	0	0	0.72	0.825	0	0.12	0.953
COPG	ARF4	3988719	3988556	9031.ENSGALP00000009420	9031.ENSGALP00000009007	0	0	0	0	0.057	0.358	0.9	0.318	0.953
ATP5B	UQCRC2	3996714	3986601	9031.ENSGALP00000035339	9031.ENSGALP00000003914	0	0	0	0	0.841	0.165	0	0.681	0.953
NDUFA10	UQCRC2	3996332	3986601	9031.ENSGALP00000033089	9031.ENSGALP00000003914	0	0	0	0	0.639	0.699	0	0.609	0.953
TPM1	MYL1	3987235	3986861	9031.ENSGALP00000005562	9031.ENSGALP00000004578	0	0	0	0	0.303	0.238	0.9	0.208	0.952
TPM1	MYH1F	3987235	3985652	9031.ENSGALP00000005562	9031.ENSGALP00000001418	0	0	0	0	0.169	0.308	0.9	0.275	0.952
RAB1A	ARF4	3990533	3988556	9031.ENSGALP00000014265	9031.ENSGALP00000009007	0	0	0	0.679	0.126	0.342	0.9	0.75	0.952
TUBA1C	DYNC1H1	3997228	3997040	9031.ENSGALP00000037524	9031.ENSGALP00000036720	0	0	0	0	0.057	0.229	0.9	0.414	0.951
ENSGALG00000027315	RUVBL1	4000451	3988760	9031.ENSGALP00000043258	9031.ENSGALP00000009528	0	0	0	0	0.057	0.479	0.9	0.136	0.951
MYL1	MYH1F	3986861	3985652	9031.ENSGALP00000004578	9031.ENSGALP00000001418	0	0	0	0	0.209	0.362	0.9	0.13	0.95
TNNC2	MYH1F	3989347	3985652	9031.ENSGALP00000011046	9031.ENSGALP00000001418	0	0	0	0	0.188	0.255	0.9	0.276	0.95
NEB	TNNT3	3992810	3989188	9031.ENSGALP00000020383	9031.ENSGALP00000010605	0	0	0	0	0.303	0.124	0.9	0.288	0.95
ACTA1	TPM1	3991953	3987235	9031.ENSGALP00000018042	9031.ENSGALP00000005562	0	0	0	0	0.166	0.918	0	0.33	0.95
DYNC1LI1	DCTN4	3992202	3987878	9031.ENSGALP00000018705	9031.ENSGALP00000007207	0	0	0	0	0.046	0	0.9	0.512	0.949
DYNC1H1	DCTN4	3997040	3987878	9031.ENSGALP00000036720	9031.ENSGALP00000007207	0	0	0	0	0.052	0.052	0.9	0.495	0.948
PUF60	HNRNPM	3993585	3985318	9031.ENSGALP00000022772	9031.ENSGALP00000000509	0	0	0	0	0.154	0.161	0.9	0.347	0.947
SLC25A10	RPS15A	3997241	3989307	9031.ENSGALP00000037564	9031.ENSGALP00000010942	0.287	0	0	0	0.633	0.676	0	0.455	0.947
TPM1	MYH1G	3987235	3985653	9031.ENSGALP00000005562	9031.ENSGALP00000001422	0	0	0	0	0.198	0.308	0.9	0.139	0.945
SLC25A10	RPS3	3997241	3996765	9031.ENSGALP00000037564	9031.ENSGALP00000035584	0.287	0	0	0	0.628	0.677	0	0.425	0.944
GLUD1	MDH2	3986311	3986261	9031.ENSGALP00000003139	9031.ENSGALP00000003012	0.071	0	0	0	0.202	0	0.8	0.656	0.942
SPTBN1	DYNC1H1	3999366	3997040	9031.ENSGALP00000042056	9031.ENSGALP00000036720	0	0	0	0	0.065	0.16	0.9	0.346	0.941
NEB	TPM1	3992810	3987235	9031.ENSGALP00000020383	9031.ENSGALP00000005562	0	0	0	0	0.164	0.111	0.9	0.296	0.94
RAB1A	COPG	3990533	3988719	9031.ENSGALP00000014265	9031.ENSGALP00000009420	0	0	0	0	0.058	0.109	0.9	0.355	0.938
ARF1	DNM1	3997448	3988080	9031.ENSGALP00000038376	9031.ENSGALP00000007737	0.042	0	0	0	0.095	0.062	0.9	0.35	0.937
SEC61A1	RPN1	3988785	3988746	9031.ENSGALP00000009577	9031.ENSGALP00000009487	0	0	0	0	0.248	0.842	0	0.513	0.937
TMOD4	TNNI2	3998230	3989197	9031.ENSGALP00000040791	9031.ENSGALP00000010627	0	0	0	0	0.19	0	0.9	0.284	0.937
TMOD4	TNNT3	3998230	3989188	9031.ENSGALP00000040791	9031.ENSGALP00000010605	0	0	0	0	0.199	0	0.9	0.269	0.936
NEB	TNNI2	3992810	3989197	9031.ENSGALP00000020383	9031.ENSGALP00000010627	0	0	0	0	0.211	0.124	0.9	0.184	0.936
ACTR10	DYNC1LI1	3992523	3992202	9031.ENSGALP00000019631	9031.ENSGALP00000018705	0	0	0	0	0.116	0.27	0.9	0.121	0.935
MCM3	SMC4	3999935	3996218	9031.ENSGALP00000042687	9031.ENSGALP00000032358	0	0	0	0	0.811	0.053	0	0.669	0.935
RPS20	SEC61A1	3993747	3988785	9031.ENSGALP00000023266	9031.ENSGALP00000009577	0.154	0	0	0	0.416	0.842	0	0.234	0.932
COPA	ARF1	3997921	3997448	9031.ENSGALP00000039965	9031.ENSGALP00000038376	0	0	0	0	0.058	0.163	0.9	0.215	0.929
TMOD4	TPM1	3998230	3987235	9031.ENSGALP00000040791	9031.ENSGALP00000005562	0	0	0	0	0.081	0.068	0.9	0.267	0.928
SLC25A3	VDAC2	3992213	3988175	9031.ENSGALP00000018750	9031.ENSGALP00000007997	0	0	0	0	0.87	0.158	0	0.389	0.927
IQGAP1	MAP2K2	3990424	3985839	9031.ENSGALP00000013987	9031.ENSGALP00000001932	0	0	0	0	0.059	0.043	0.9	0.279	0.926
PRPF6	HNRNPM	3988812	3985318	9031.ENSGALP00000009642	9031.ENSGALP00000000509	0	0	0	0	0.066	0.114	0.9	0.214	0.926
PUF60	PRPF6	3993585	3988812	9031.ENSGALP00000022772	9031.ENSGALP00000009642	0	0	0	0	0.058	0	0.9	0.281	0.926
TMOD4	TNNC2	3998230	3989347	9031.ENSGALP00000040791	9031.ENSGALP00000011046	0	0	0	0	0.253	0	0.9	0.084	0.925
SMC4	SMC3	3996218	3990413	9031.ENSGALP00000032358	9031.ENSGALP00000013963	0	0	0.273	0.567	0.792	0.354	0	0.931	0.925
SURF4	ARCN1	3999023	3989703	9031.ENSGALP00000041673	9031.ENSGALP00000012007	0	0	0	0	0.272	0.051	0.9	0	0.924
CHD9	HDAC3	3987360	3986693	9031.ENSGALP00000005892	9031.ENSGALP00000004141	0	0	0	0	0.058	0.162	0.9	0.153	0.924
SPTBN1	ACTR10	3999366	3992523	9031.ENSGALP00000042056	9031.ENSGALP00000019631	0	0	0	0	0.057	0.247	0.9	0.061	0.924
TMOD4	MYL1	3998230	3986861	9031.ENSGALP00000040791	9031.ENSGALP00000004578	0	0	0	0	0.203	0	0.9	0.128	0.924
RUVBL1	PSMC5	3988760	3985300	9031.ENSGALP00000009528	9031.ENSGALP00000000468	0	0	0	0	0.219	0.043	0.9	0.081	0.922
TUBA1C	TUBB2B	3997228	3992993	9031.ENSGALP00000037524	9031.ENSGALP00000020884	0	0	0	0.916	0.253	0.493	0.8	0.38	0.92
ENSGALG00000027315	SMC4	4000451	3996218	9031.ENSGALP00000043258	9031.ENSGALP00000032358	0	0	0	0	0.077	0.112	0.9	0.129	0.919
RPL27	EIF3A	3997624	3990876	9031.ENSGALP00000038957	9031.ENSGALP00000015176	0	0	0	0	0.229	0	0.9	0	0.919
RAB1A	ARCN1	3990533	3989703	9031.ENSGALP00000014265	9031.ENSGALP00000012007	0	0	0	0	0.155	0	0.9	0.12	0.919
ACTR10	ARF4	3992523	3988556	9031.ENSGALP00000019631	9031.ENSGALP00000009007	0	0	0	0	0.079	0.125	0.9	0.103	0.918
SURF4	RAB1A	3999023	3990533	9031.ENSGALP00000041673	9031.ENSGALP00000014265	0	0	0	0	0.058	0.042	0.9	0.208	0.918
SPTAN1	DYNC1H1	3997630	3997040	9031.ENSGALP00000038979	9031.ENSGALP00000036720	0	0	0	0	0.146	0	0.9	0.111	0.917
ATP5B	SLC25A3	3996714	3992213	9031.ENSGALP00000035339	9031.ENSGALP00000018750	0	0	0	0	0.879	0	0	0.345	0.917
SLC25A10	RPL26L1	3997241	3986835	9031.ENSGALP00000037564	9031.ENSGALP00000004515	0.221	0	0	0	0.539	0.613	0	0.469	0.916
SRL	MYL1	3997557	3986861	9031.ENSGALP00000038763	9031.ENSGALP00000004578	0	0	0	0	0.903	0	0	0.178	0.916
EIF3A	RPL26L1	3990876	3986835	9031.ENSGALP00000015176	9031.ENSGALP00000004515	0	0	0	0	0.203	0	0.9	0	0.916
NEB	MYH1F	3992810	3985652	9031.ENSGALP00000020383	9031.ENSGALP00000001418	0	0	0	0	0.146	0.08	0.9	0.065	0.916
NEB	MYH1G	3992810	3985653	9031.ENSGALP00000020383	9031.ENSGALP00000001422	0	0	0	0	0.146	0.08	0.9	0.065	0.916
RPL21	EIF3A	3999308	3990876	9031.ENSGALP00000041993	9031.ENSGALP00000015176	0	0	0	0	0.186	0	0.9	0	0.915
ARF1	ACTR10	3997448	3992523	9031.ENSGALP00000038376	9031.ENSGALP00000019631	0	0	0	0	0.054	0.125	0.9	0.103	0.915
SMC2	MCM4	3997065	3993041	9031.ENSGALP00000036816	9031.ENSGALP00000021034	0	0	0	0	0.862	0.053	0	0.402	0.915
ENSGALG00000027315	SMC2	4000451	3997065	9031.ENSGALP00000043258	9031.ENSGALP00000036816	0	0	0	0	0.064	0.152	0.9	0.066	0.915
SEC61A1	RPS2	3988785	3988478	9031.ENSGALP00000009577	9031.ENSGALP00000008802	0.154	0	0	0	0.474	0.779	0	0.241	0.915
HNRNPU	PRPF6	3991696	3988812	9031.ENSGALP00000017341	9031.ENSGALP00000009642	0	0	0	0	0.08	0	0.9	0.146	0.914
IQGAP1	MAP2K1	3990424	3989849	9031.ENSGALP00000013987	9031.ENSGALP00000012448	0	0	0	0	0.059	0.043	0.9	0.166	0.914
ATP5B	MDH2	3996714	3986261	9031.ENSGALP00000035339	9031.ENSGALP00000003012	0.072	0	0	0	0.733	0.164	0	0.629	0.913
SURF4	ARF4	3999023	3988556	9031.ENSGALP00000041673	9031.ENSGALP00000009007	0	0	0	0	0.062	0	0.9	0.147	0.913
COPA	RAB1A	3997921	3990533	9031.ENSGALP00000039965	9031.ENSGALP00000014265	0	0	0	0	0.089	0.068	0.9	0.098	0.913
SURF4	ARF1	3999023	3997448	9031.ENSGALP00000041673	9031.ENSGALP00000038376	0	0	0	0	0.064	0	0.9	0.147	0.913
MYH1G	MYH1F	3985653	3985652	9031.ENSGALP00000001422	9031.ENSGALP00000001418	0	0	0	0.987	0.167	0	0.9	0	0.913
COPA	SPTAN1	3997921	3997630	9031.ENSGALP00000039965	9031.ENSGALP00000038979	0	0	0	0	0.151	0	0.9	0	0.911
SPTAN1	ARF4	3997630	3988556	9031.ENSGALP00000038979	9031.ENSGALP00000009007	0	0	0	0	0	0.147	0.9	0	0.911
SPTAN1	ARF1	3997630	3997448	9031.ENSGALP00000038979	9031.ENSGALP00000038376	0	0	0	0	0	0.147	0.9	0	0.911
COPA	ACTR10	3997921	3992523	9031.ENSGALP00000039965	9031.ENSGALP00000019631	0	0	0	0	0.103	0.063	0.9	0.068	0.911
ARF1	KIF27	3997448	3992864	9031.ENSGALP00000038376	9031.ENSGALP00000020526	0	0	0	0	0	0.137	0.9	0.042	0.91
PKM2	PFKP	3996501	3989411	9031.ENSGALP00000034108	9031.ENSGALP00000011232	0.185	0	0	0	0.529	0.146	0	0.759	0.91
KIF27	ARF4	3992864	3988556	9031.ENSGALP00000020526	9031.ENSGALP00000009007	0	0	0	0	0	0.137	0.9	0	0.91
PHB	PHB2	3998617	3993807	9031.ENSGALP00000041216	9031.ENSGALP00000023446	0	0	0.304	0.953	0.719	0.675	0	0.931	0.91
ARF4	DCTN4	3988556	3987878	9031.ENSGALP00000009007	9031.ENSGALP00000007207	0	0	0	0	0.056	0	0.9	0.125	0.91
LIG1	MCM4	3993263	3993041	9031.ENSGALP00000021795	9031.ENSGALP00000021034	0	0	0	0	0.86	0	0	0.38	0.909
SPTBN1	DCTN4	3999366	3987878	9031.ENSGALP00000042056	9031.ENSGALP00000007207	0	0	0	0	0	0	0.9	0.12	0.908
TMOD4	MYH1F	3998230	3985652	9031.ENSGALP00000040791	9031.ENSGALP00000001418	0	0	0	0	0.096	0.06	0.9	0.055	0.908
PKM2	MDH2	3996501	3986261	9031.ENSGALP00000034108	9031.ENSGALP00000003012	0.104	0	0	0	0.199	0.248	0	0.849	0.908
TMOD4	MYH1G	3998230	3985653	9031.ENSGALP00000040791	9031.ENSGALP00000001422	0	0	0	0	0.096	0.06	0.9	0.055	0.908
ACTR10	ARCN1	3992523	3989703	9031.ENSGALP00000019631	9031.ENSGALP00000012007	0	0	0	0	0.096	0.067	0.9	0	0.908
SURF4	COPG	3999023	3988719	9031.ENSGALP00000041673	9031.ENSGALP00000009420	0	0	0	0	0.092	0	0.9	0.065	0.907
ARF1	DCTN4	3997448	3987878	9031.ENSGALP00000038376	9031.ENSGALP00000007207	0	0	0	0	0.058	0	0.9	0.096	0.907
CDK2	PSMC2	3998440	3990200	9031.ENSGALP00000041027	9031.ENSGALP00000013388	0	0	0	0	0.057	0.085	0.9	0	0.906
SPTBN1	ARF1	3999366	3997448	9031.ENSGALP00000042056	9031.ENSGALP00000038376	0	0	0	0	0.058	0.068	0.9	0.056	0.906
PUF60	HNRNPU	3993585	3991696	9031.ENSGALP00000022772	9031.ENSGALP00000017341	0	0	0	0	0.096	0	0.9	0.048	0.906
COPG	DCTN4	3988719	3987878	9031.ENSGALP00000009420	9031.ENSGALP00000007207	0	0	0	0	0.102	0	0.9	0	0.906
SPTBN1	ARF4	3999366	3988556	9031.ENSGALP00000042056	9031.ENSGALP00000009007	0	0	0	0	0.058	0.068	0.9	0.056	0.906
CDK2	PSMC5	3998440	3985300	9031.ENSGALP00000041027	9031.ENSGALP00000000468	0	0	0	0	0.059	0.085	0.9	0	0.906
COPA	DCTN4	3997921	3987878	9031.ENSGALP00000039965	9031.ENSGALP00000007207	0	0	0	0	0.092	0	0.9	0	0.905
CNN2	SPTAN1	3999151	3997630	9031.ENSGALP00000041815	9031.ENSGALP00000038979	0	0	0	0	0	0	0.9	0.09	0.905
RAB1A	DCTN5	3990533	3988870	9031.ENSGALP00000014265	9031.ENSGALP00000009807	0	0	0	0	0.09	0	0.9	0	0.905
DYNC1H1	ARF4	3997040	3988556	9031.ENSGALP00000036720	9031.ENSGALP00000009007	0	0	0	0	0	0.042	0.9	0.092	0.905
DCTN5	ARF4	3988870	3988556	9031.ENSGALP00000009807	9031.ENSGALP00000009007	0	0	0	0	0.08	0	0.9	0	0.904
SPTAN1	DYNC1LI1	3997630	3992202	9031.ENSGALP00000038979	9031.ENSGALP00000018705	0	0	0	0	0.088	0	0.9	0	0.904
ACTR10	RAB1A	3992523	3990533	9031.ENSGALP00000019631	9031.ENSGALP00000014265	0	0	0	0	0.062	0	0.9	0.068	0.904
SPTBN1	RAB1A	3999366	3990533	9031.ENSGALP00000042056	9031.ENSGALP00000014265	0	0	0	0	0.075	0.042	0.9	0	0.903
MCM4	SMC3	3993041	3990413	9031.ENSGALP00000021034	9031.ENSGALP00000013963	0	0	0	0	0.735	0.053	0	0.646	0.903
SPTAN1	ACTR10	3997630	3992523	9031.ENSGALP00000038979	9031.ENSGALP00000019631	0	0	0	0	0	0.068	0.9	0.048	0.903
DYNC1H1	SMC3	3997040	3990413	9031.ENSGALP00000036720	9031.ENSGALP00000013963	0	0	0	0	0	0.042	0.9	0.067	0.902
SPTAN1	RAB1A	3997630	3990533	9031.ENSGALP00000038979	9031.ENSGALP00000014265	0	0	0	0	0	0	0.9	0.067	0.902
ACTR10	COPG	3992523	3988719	9031.ENSGALP00000019631	9031.ENSGALP00000009420	0	0	0	0	0.066	0	0.9	0	0.902
SPTAN1	DCTN4	3997630	3987878	9031.ENSGALP00000038979	9031.ENSGALP00000007207	0	0	0	0	0.063	0	0.9	0	0.902
RAB1A	DCTN4	3990533	3987878	9031.ENSGALP00000014265	9031.ENSGALP00000007207	0	0	0	0	0.055	0	0.9	0	0.901
SLC25A10	RPS2	3997241	3988478	9031.ENSGALP00000037564	9031.ENSGALP00000008802	0.221	0	0	0	0.529	0.613	0	0.389	0.901
ARF1	DCTN5	3997448	3988870	9031.ENSGALP00000038376	9031.ENSGALP00000009807	0	0	0	0	0.055	0	0.9	0	0.901
SURF4	COPA	3999023	3997921	9031.ENSGALP00000041673	9031.ENSGALP00000039965	0	0	0	0	0.058	0	0.9	0	0.901
COPA	DCTN5	3997921	3988870	9031.ENSGALP00000039965	9031.ENSGALP00000009807	0	0	0	0	0.058	0	0.9	0	0.901
DYNC1LI1	COPG	3992202	3988719	9031.ENSGALP00000018705	9031.ENSGALP00000009420	0	0	0	0	0.06	0	0.9	0	0.901
COPA	KIF27	3997921	3992864	9031.ENSGALP00000039965	9031.ENSGALP00000020526	0	0	0	0	0.055	0	0.9	0	0.901
ARCN1	DCTN4	3989703	3987878	9031.ENSGALP00000012007	9031.ENSGALP00000007207	0	0	0	0	0.057	0	0.9	0	0.901
SPTBN1	COPG	3999366	3988719	9031.ENSGALP00000042056	9031.ENSGALP00000009420	0	0	0	0	0.058	0	0.9	0	0.901
NEK7	NUP205	3997758	3992311	9031.ENSGALP00000039459	9031.ENSGALP00000019040	0	0	0	0	0	0	0.9	0.054	0.901
DYNC1LI1	SMC3	3992202	3990413	9031.ENSGALP00000018705	9031.ENSGALP00000013963	0	0	0	0	0.06	0	0.9	0	0.901
SPTAN1	COPG	3997630	3988719	9031.ENSGALP00000038979	9031.ENSGALP00000009420	0	0	0	0	0.057	0	0.9	0	0.901
COPA	DYNC1LI1	3997921	3992202	9031.ENSGALP00000039965	9031.ENSGALP00000018705	0	0	0	0	0.053	0	0.9	0	0.901
ENSGALG00000027315	NCAPG2	4000451	3989158	9031.ENSGALP00000043258	9031.ENSGALP00000010530	0	0	0	0	0.058	0	0.9	0	0.901
CNN2	PGM1	3999151	3991910	9031.ENSGALP00000041815	9031.ENSGALP00000017926	0	0	0	0	0.057	0	0.9	0	0.901
MAP2K1	MAP2K2	3989849	3985839	9031.ENSGALP00000012448	9031.ENSGALP00000001932	0	0	0.446	0.98	0	0	0.9	0.536	0.901
TUBA1C	CEP290	3997228	3992006	9031.ENSGALP00000037524	9031.ENSGALP00000018199	0	0	0	0	0.056	0	0.9	0	0.901
CNN2	CTSZ	3999151	3989713	9031.ENSGALP00000041815	9031.ENSGALP00000012053	0	0	0	0	0.057	0	0.9	0	0.901
KIF27	ARCN1	3992864	3989703	9031.ENSGALP00000020526	9031.ENSGALP00000012007	0	0	0	0	0.058	0	0.9	0	0.901
DYNC1H1	ARCN1	3997040	3989703	9031.ENSGALP00000036720	9031.ENSGALP00000012007	0	0	0	0	0.054	0	0.9	0	0.901
ARCN1	DCTN5	3989703	3988870	9031.ENSGALP00000012007	9031.ENSGALP00000009807	0	0	0	0	0.053	0	0.9	0	0.901
COPA	DYNC1H1	3997921	3997040	9031.ENSGALP00000039965	9031.ENSGALP00000036720	0	0	0	0	0.06	0	0.9	0	0.901
KIF27	COPG	3992864	3988719	9031.ENSGALP00000020526	9031.ENSGALP00000009420	0	0	0	0	0.057	0	0.9	0	0.901
SURF4	MGST1	3999023	3993132	9031.ENSGALP00000041673	9031.ENSGALP00000021353	0	0	0	0	0.054	0	0.9	0	0.901
DYNC1LI1	ARCN1	3992202	3989703	9031.ENSGALP00000018705	9031.ENSGALP00000012007	0	0	0	0	0.057	0	0.9	0	0.901
DYNC1H1	COPG	3997040	3988719	9031.ENSGALP00000036720	9031.ENSGALP00000009420	0	0	0	0	0.056	0	0.9	0	0.901
CNN2	CEP290	3999151	3992006	9031.ENSGALP00000041815	9031.ENSGALP00000018199	0	0	0	0	0	0	0.9	0	0.9
SPTAN1	PGM1	3997630	3991910	9031.ENSGALP00000038979	9031.ENSGALP00000017926	0	0	0	0	0	0	0.9	0	0.9
DYNC1H1	CEP290	3997040	3992006	9031.ENSGALP00000036720	9031.ENSGALP00000018199	0	0	0	0	0	0	0.9	0.049	0.9
DCTN5	COPG	3988870	3988719	9031.ENSGALP00000009807	9031.ENSGALP00000009420	0	0	0	0	0.047	0	0.9	0	0.9
CEP290	CTSZ	3992006	3989713	9031.ENSGALP00000018199	9031.ENSGALP00000012053	0	0	0	0	0	0	0.9	0	0.9
SPTBN1	DYNC1LI1	3999366	3992202	9031.ENSGALP00000042056	9031.ENSGALP00000018705	0	0	0	0	0	0.042	0.9	0	0.9
NEK7	NUP93	3997758	3986911	9031.ENSGALP00000039459	9031.ENSGALP00000004745	0	0	0	0	0	0	0.9	0	0.9
KIF27	RAB1A	3992864	3990533	9031.ENSGALP00000020526	9031.ENSGALP00000014265	0	0	0	0	0.047	0	0.9	0	0.9
DYNC1H1	RAB1A	3997040	3990533	9031.ENSGALP00000036720	9031.ENSGALP00000014265	0	0	0	0	0	0	0.9	0	0.9
ARF1	DYNC1LI1	3997448	3992202	9031.ENSGALP00000038376	9031.ENSGALP00000018705	0	0	0	0	0	0.043	0.9	0	0.9
ARF1	DYNC1H1	3997448	3997040	9031.ENSGALP00000038376	9031.ENSGALP00000036720	0	0	0	0	0	0.042	0.9	0.046	0.9
DYNC1LI1	RAB1A	3992202	3990533	9031.ENSGALP00000018705	9031.ENSGALP00000014265	0	0.001	0	0	0	0	0.9	0	0.9
SEC23IP	RAB1A	3990961	3990533	9031.ENSGALP00000015396	9031.ENSGALP00000014265	0	0	0	0	0.046	0.044	0.9	0	0.9
MCM5	RFC2	3992837	3985856	9031.ENSGALP00000020463	9031.ENSGALP00000001978	0.069	0	0	0	0.628	0.248	0	0.662	0.9
SPTAN1	ARCN1	3997630	3989703	9031.ENSGALP00000038979	9031.ENSGALP00000012007	0	0	0	0	0	0	0.9	0	0.9
ARF1	CTSZ	3997448	3989713	9031.ENSGALP00000038376	9031.ENSGALP00000012053	0	0	0	0	0	0.042	0.9	0	0.9
PCOLCE2	GULP1	3986685	3986661	9031.ENSGALP00000004122	9031.ENSGALP00000004064	0	0	0	0	0	0	0.9	0	0.9
SEC23IP	CTSZ	3990961	3989713	9031.ENSGALP00000015396	9031.ENSGALP00000012053	0	0	0	0	0.046	0	0.9	0	0.9
RAB1A	CTSZ	3990533	3989713	9031.ENSGALP00000014265	9031.ENSGALP00000012053	0	0	0	0	0.046	0	0.9	0	0.9
SPTAN1	CTSZ	3997630	3989713	9031.ENSGALP00000038979	9031.ENSGALP00000012053	0	0	0	0	0	0	0.9	0	0.9
SPTAN1	CEP290	3997630	3992006	9031.ENSGALP00000038979	9031.ENSGALP00000018199	0	0	0	0	0	0	0.9	0	0.9
SPTAN1	DCTN5	3997630	3988870	9031.ENSGALP00000038979	9031.ENSGALP00000009807	0	0	0	0	0	0	0.9	0	0.9
RPS3A	SEC61A1	3991330	3988785	9031.ENSGALP00000016361	9031.ENSGALP00000009577	0	0	0.346	0	0.061	0.842	0	0.096	0.9
DYNC1LI1	ARF4	3992202	3988556	9031.ENSGALP00000018705	9031.ENSGALP00000009007	0	0	0	0	0	0.043	0.9	0	0.9
SURF4	KIF27	3999023	3992864	9031.ENSGALP00000041673	9031.ENSGALP00000020526	0	0	0	0	0	0	0.9	0	0.9
SPTBN1	ARCN1	3999366	3989703	9031.ENSGALP00000042056	9031.ENSGALP00000012007	0	0	0	0	0	0	0.9	0	0.9
SPTBN1	COPA	3999366	3997921	9031.ENSGALP00000042056	9031.ENSGALP00000039965	0	0	0	0	0	0	0.9	0	0.9
SPTBN1	DCTN5	3999366	3988870	9031.ENSGALP00000042056	9031.ENSGALP00000009807	0	0	0	0	0	0	0.9	0	0.9
LIG1	MCM5	3993263	3992837	9031.ENSGALP00000021795	9031.ENSGALP00000020463	0	0	0	0	0.875	0	0	0.212	0.897
SMC4	MCM4	3996218	3993041	9031.ENSGALP00000032358	9031.ENSGALP00000021034	0	0	0	0	0.825	0.053	0	0.425	0.896
SLC25A10	RPS20	3997241	3993747	9031.ENSGALP00000037564	9031.ENSGALP00000023266	0.221	0	0	0	0.531	0.611	0	0.356	0.896
ARF6	RAB1A	3998967	3990533	9031.ENSGALP00000041604	9031.ENSGALP00000014265	0	0	0	0.685	0.123	0.875	0	0.243	0.893
SMC2	MCM5	3997065	3992837	9031.ENSGALP00000036816	9031.ENSGALP00000020463	0	0	0	0	0.838	0.053	0	0.352	0.892
ATP5C1	VDAC2	3989296	3988175	9031.ENSGALP00000010899	9031.ENSGALP00000007997	0	0	0	0	0.525	0.634	0	0.431	0.892
SEC61A1	RPS4X	3988785	3988068	9031.ENSGALP00000009577	9031.ENSGALP00000007705	0	0	0.298	0	0.059	0.842	0	0.056	0.888
RPL18A	RPN1	3991168	3988746	9031.ENSGALP00000015964	9031.ENSGALP00000009487	0	0	0	0	0.154	0.874	0	0	0.888
FBP2	PFKP	3992879	3989411	9031.ENSGALP00000020562	9031.ENSGALP00000011232	0.119	0	0	0	0.057	0.053	0.8	0.394	0.887
MCM3	LIG1	3999935	3993263	9031.ENSGALP00000042687	9031.ENSGALP00000021795	0	0	0	0	0.864	0	0	0.199	0.886
IPO5	CSE1L	3995290	3987986	9031.ENSGALP00000027238	9031.ENSGALP00000007487	0	0	0	0	0.539	0.35	0	0.639	0.882
RPL27	RPN1	3997624	3988746	9031.ENSGALP00000038957	9031.ENSGALP00000009487	0	0	0	0	0.084	0.875	0	0	0.88
SMC2	SMC3	3997065	3990413	9031.ENSGALP00000036816	9031.ENSGALP00000013963	0	0	0	0.621	0.736	0.363	0	0.827	0.879
RPN1	RPL26L1	3988746	3986835	9031.ENSGALP00000009487	9031.ENSGALP00000004515	0	0	0	0	0.079	0.875	0	0	0.879
RPL21	RPN1	3999308	3988746	9031.ENSGALP00000041993	9031.ENSGALP00000009487	0	0	0	0	0.058	0.875	0	0	0.877
SMC5	NCAPG2	3994151	3989158	9031.ENSGALP00000024348	9031.ENSGALP00000010530	0	0	0	0	0.626	0.165	0	0.631	0.875
MCM5	SMC3	3992837	3990413	9031.ENSGALP00000020463	9031.ENSGALP00000013963	0	0	0	0	0.626	0.053	0	0.665	0.871
SLC25A10	SLC25A3	3997241	3992213	9031.ENSGALP00000037564	9031.ENSGALP00000018750	0	0	0	0	0.492	0	0	0.753	0.869
MCM3	NCAPG2	3999935	3989158	9031.ENSGALP00000042687	9031.ENSGALP00000010530	0	0	0	0	0.85	0	0	0.138	0.865
EIF3A	GNB2L1	3990876	3985191	9031.ENSGALP00000015176	9031.ENSGALP00000000170	0	0	0	0	0.407	0.624	0	0.438	0.863
PHB	SLC25A10	3998617	3997241	9031.ENSGALP00000041216	9031.ENSGALP00000037564	0	0	0	0	0.632	0.042	0	0.636	0.86
SMC3	NCAPG2	3990413	3989158	9031.ENSGALP00000013963	9031.ENSGALP00000010530	0	0	0	0	0.635	0.165	0	0.574	0.859
RPL27	SEC61A1	3997624	3988785	9031.ENSGALP00000038957	9031.ENSGALP00000009577	0.119	0	0	0	0.073	0.842	0	0	0.859
SMC4	PCNA	3996218	3985217	9031.ENSGALP00000032358	9031.ENSGALP00000000224	0	0	0	0	0.713	0	0	0.516	0.855
SMC4	MCM5	3996218	3992837	9031.ENSGALP00000032358	9031.ENSGALP00000020463	0	0	0	0	0.809	0.053	0	0.266	0.855
MCM3	SMC2	3999935	3997065	9031.ENSGALP00000042687	9031.ENSGALP00000036816	0	0	0	0	0.837	0.053	0	0.132	0.854
SMC2	SMC5	3997065	3994151	9031.ENSGALP00000036816	9031.ENSGALP00000024348	0	0	0	0.541	0.747	0	0	0.886	0.849
RPL21	SEC61A1	3999308	3988785	9031.ENSGALP00000041993	9031.ENSGALP00000009577	0	0	0	0	0.061	0.842	0	0	0.845
SURF4	SEC61A1	3999023	3988785	9031.ENSGALP00000041673	9031.ENSGALP00000009577	0	0	0	0	0.722	0.145	0	0.402	0.845
SEC61A1	GNB2L1	3988785	3985191	9031.ENSGALP00000009577	9031.ENSGALP00000000170	0	0	0	0	0.058	0.842	0	0.043	0.845
GSTA4	MGST1	3994907	3993132	9031.ENSGALP00000026285	9031.ENSGALP00000021353	0	0	0	0	0.086	0	0.65	0.534	0.838
ARF6	ARF1	3998967	3997448	9031.ENSGALP00000041604	9031.ENSGALP00000038376	0	0	0	0.973	0.191	0.042	0.8	0.904	0.835
CASQ2	MYOM2	3996914	3994921	9031.ENSGALP00000036165	9031.ENSGALP00000026310	0	0	0	0	0.756	0	0	0.344	0.833
GARS	RARS	3988606	3986201	9031.ENSGALP00000009121	9031.ENSGALP00000002862	0	0	0	0	0.247	0.66	0	0.403	0.833
SLC25A3	ATP5C1	3992213	3989296	9031.ENSGALP00000018750	9031.ENSGALP00000010899	0	0	0	0	0.732	0.042	0	0.389	0.829
SLC25A10	TIMM23	3997241	3986350	9031.ENSGALP00000037564	9031.ENSGALP00000003252	0	0	0	0	0.639	0.147	0	0.491	0.829
SMC2	KPNA2	3997065	3987280	9031.ENSGALP00000036816	9031.ENSGALP00000005662	0	0	0	0	0.805	0.063	0	0.122	0.826
SMC5	MCM4	3994151	3993041	9031.ENSGALP00000024348	9031.ENSGALP00000021034	0	0	0	0	0.651	0.053	0	0.51	0.824
SEC61A1	RPN2	3988785	3987418	9031.ENSGALP00000009577	9031.ENSGALP00000006039	0	0	0	0	0.553	0.369	0	0.428	0.824
CDK2	PCNA	3998440	3985217	9031.ENSGALP00000041027	9031.ENSGALP00000000224	0	0	0	0	0.634	0.369	0	0.295	0.822
SRL	ATP2A2	3997557	3997489	9031.ENSGALP00000038763	9031.ENSGALP00000038523	0	0	0	0	0.625	0.048	0	0.541	0.821
MCM4	RFC2	3993041	3985856	9031.ENSGALP00000021034	9031.ENSGALP00000001978	0.069	0	0	0	0.475	0.248	0	0.569	0.82
ENSGALG00000026366	TNNC2	4000339	3989347	9031.ENSGALP00000043135	9031.ENSGALP00000011046	0	0	0	0	0.712	0.297	0	0.131	0.808
ATP2A2	TNNC2	3997489	3989347	9031.ENSGALP00000038523	9031.ENSGALP00000011046	0	0	0	0	0.591	0.163	0	0.477	0.805
DNM2	DNM1	4000567	3988080	9031.ENSGALP00000043386	9031.ENSGALP00000007737	0	0	0	0.968	0	0	0.8	0.768	0.804
TACC3	KPNA2	3994518	3987280	9031.ENSGALP00000025287	9031.ENSGALP00000005662	0	0	0	0	0.777	0	0	0.15	0.803
MCM5	NCAPG2	3992837	3989158	9031.ENSGALP00000020463	9031.ENSGALP00000010530	0	0	0	0	0.803	0	0	0.042	0.803
PSMC2	RPS15A	3990200	3989307	9031.ENSGALP00000013388	9031.ENSGALP00000010942	0	0	0	0	0.799	0.042	0	0	0.799
MCM3	SMC5	3999935	3994151	9031.ENSGALP00000042687	9031.ENSGALP00000024348	0	0	0	0	0.715	0.053	0	0.308	0.796
ENSGALG00000012495	MYL1	3992811	3986861	9031.ENSGALP00000020390	9031.ENSGALP00000004578	0	0	0	0	0.726	0	0	0.289	0.796
ATP5B	RPS3A	3996714	3991330	9031.ENSGALP00000035339	9031.ENSGALP00000016361	0	0	0	0	0.637	0.095	0	0.423	0.793
SLC25A3	UQCRC2	3992213	3986601	9031.ENSGALP00000018750	9031.ENSGALP00000003914	0	0	0	0	0.768	0.044	0	0.109	0.785
DYNC1H1	TUBB2B	3997040	3992993	9031.ENSGALP00000036720	9031.ENSGALP00000020884	0	0	0	0	0.046	0.242	0.6	0.342	0.784
TNPO3	XPO5	3993453	3991503	9031.ENSGALP00000022392	9031.ENSGALP00000016816	0	0	0	0	0.096	0	0	0.769	0.782
SRL	TNNC2	3997557	3989347	9031.ENSGALP00000038763	9031.ENSGALP00000011046	0	0	0	0	0.719	0	0	0.254	0.781
MYBPH	MYOM2	3997897	3994921	9031.ENSGALP00000039903	9031.ENSGALP00000026310	0	0	0	0.574	0.421	0	0.54	0.522	0.781
LCA5	CEP290	3994616	3992006	9031.ENSGALP00000025547	9031.ENSGALP00000018199	0	0	0	0	0.08	0	0	0.771	0.78
SMC2	PCNA	3997065	3985217	9031.ENSGALP00000036816	9031.ENSGALP00000000224	0	0	0	0	0.634	0	0	0.415	0.776
ACTA1	TNNT3	3991953	3989188	9031.ENSGALP00000018042	9031.ENSGALP00000010605	0	0	0	0	0.614	0.125	0	0.39	0.776
SMC4	LIG1	3996218	3993263	9031.ENSGALP00000032358	9031.ENSGALP00000021795	0.065	0	0	0	0.722	0.153	0	0.101	0.775
MCM4	NCAPG2	3993041	3989158	9031.ENSGALP00000021034	9031.ENSGALP00000010530	0	0	0	0	0.749	0	0	0.132	0.772
SMC2	LIG1	3997065	3993263	9031.ENSGALP00000036816	9031.ENSGALP00000021795	0.065	0	0	0	0.718	0.153	0	0.101	0.772
MCM3	SMC3	3999935	3990413	9031.ENSGALP00000042687	9031.ENSGALP00000013963	0	0	0	0	0.628	0.053	0	0.4	0.77
RPL18A	SEC61A1	3991168	3988785	9031.ENSGALP00000015964	9031.ENSGALP00000009577	0	0	0	0	0.058	0.766	0	0	0.77
ATP5B	RPS2	3996714	3988478	9031.ENSGALP00000035339	9031.ENSGALP00000008802	0	0	0	0	0.721	0.096	0	0.16	0.769
RPS4X	PSMC5	3988068	3985300	9031.ENSGALP00000007705	9031.ENSGALP00000000468	0	0	0	0	0.643	0.374	0	0	0.767
PHB	ERLIN2	3998617	3986965	9031.ENSGALP00000041216	9031.ENSGALP00000004879	0	0	0	0	0.053	0.047	0	0.76	0.765
SSR3	SEC61A1	3999608	3988785	9031.ENSGALP00000042322	9031.ENSGALP00000009577	0	0	0	0	0.698	0.16	0	0.146	0.764
MYOM2	MYL1	3994921	3986861	9031.ENSGALP00000026310	9031.ENSGALP00000004578	0	0	0	0	0.731	0	0	0.154	0.763
MYBPH	MYL1	3997897	3986861	9031.ENSGALP00000039903	9031.ENSGALP00000004578	0	0	0	0	0.587	0	0	0.445	0.761
CASQ2	MYL1	3996914	3986861	9031.ENSGALP00000036165	9031.ENSGALP00000004578	0	0	0	0	0.752	0	0	0.068	0.759
CASQ2	TNNT3	3996914	3989188	9031.ENSGALP00000036165	9031.ENSGALP00000010605	0	0	0	0	0.715	0	0	0.184	0.758
XPO5	CSE1L	3991503	3987986	9031.ENSGALP00000016816	9031.ENSGALP00000007487	0	0	0	0	0.181	0.158	0	0.677	0.758
CSE1L	KPNA2	3987986	3987280	9031.ENSGALP00000007487	9031.ENSGALP00000005662	0	0	0	0	0.28	0.508	0	0.373	0.758
MYOM2	TNNT3	3994921	3989188	9031.ENSGALP00000026310	9031.ENSGALP00000010605	0	0	0	0	0.604	0	0	0.403	0.753
AIFM1	ERLIN2	3987534	3986965	9031.ENSGALP00000006366	9031.ENSGALP00000004879	0	0	0	0	0	0.051	0	0.75	0.753
SEC61A1	RPS24	3988785	3988091	9031.ENSGALP00000009577	9031.ENSGALP00000007763	0	0	0	0	0.063	0.738	0	0.064	0.75
MCM3	RFC2	3999935	3985856	9031.ENSGALP00000042687	9031.ENSGALP00000001978	0.069	0	0	0	0.463	0.248	0	0.407	0.747
ARF6	ARF4	3998967	3988556	9031.ENSGALP00000041604	9031.ENSGALP00000009007	0	0	0	0.97	0.191	0.693	0	0.823	0.747
MCM5	NUP205	3992837	3992311	9031.ENSGALP00000020463	9031.ENSGALP00000019040	0	0	0	0	0.334	0	0	0.635	0.746
LIG1	SMC3	3993263	3990413	9031.ENSGALP00000021795	9031.ENSGALP00000013963	0.065	0	0	0	0.626	0.153	0	0.237	0.743
MYOM2	TNNI2	3994921	3989197	9031.ENSGALP00000026310	9031.ENSGALP00000010627	0	0	0	0	0.586	0	0	0.401	0.741
DNM2	ITSN1	4000567	3994700	9031.ENSGALP00000043386	9031.ENSGALP00000025741	0	0	0	0	0.061	0.513	0	0.48	0.741
IPO5	XPO5	3995290	3991503	9031.ENSGALP00000027238	9031.ENSGALP00000016816	0	0	0	0	0.067	0.162	0	0.693	0.739
RPS15A	PSMC5	3989307	3985300	9031.ENSGALP00000010942	9031.ENSGALP00000000468	0	0	0	0	0.738	0.042	0	0	0.738
PHB	ERLIN1	3998617	3987095	9031.ENSGALP00000041216	9031.ENSGALP00000005232	0	0	0	0	0.055	0.047	0	0.732	0.737
SLC25A3	SLC25A22	3992213	3985284	9031.ENSGALP00000018750	9031.ENSGALP00000000410	0	0	0	0	0.423	0.162	0	0.501	0.737
LSG1	RPL27	3997782	3997624	9031.ENSGALP00000039544	9031.ENSGALP00000038957	0	0.557	0	0	0.066	0.383	0	0.094	0.737
PGM1	MDH2	3991910	3986261	9031.ENSGALP00000017926	9031.ENSGALP00000003012	0	0	0	0	0.296	0.113	0	0.612	0.737
VDAC2	UQCRC2	3988175	3986601	9031.ENSGALP00000007997	9031.ENSGALP00000003914	0	0	0	0	0.34	0.16	0	0.559	0.734
SMC5	LIG1	3994151	3993263	9031.ENSGALP00000024348	9031.ENSGALP00000021795	0.065	0	0	0	0.625	0.153	0	0.205	0.732
ATP5B	VDAC2	3996714	3988175	9031.ENSGALP00000035339	9031.ENSGALP00000007997	0	0	0	0	0.509	0.16	0	0.401	0.731
PKM2	GLUD1	3996501	3986311	9031.ENSGALP00000034108	9031.ENSGALP00000003139	0.043	0	0	0	0.16	0.267	0	0.598	0.731
MCM4	TRIP13	3993041	3992813	9031.ENSGALP00000021034	9031.ENSGALP00000020406	0	0	0	0	0.704	0	0	0.12	0.728
SLC25A3	TIMM23	3992213	3986350	9031.ENSGALP00000018750	9031.ENSGALP00000003252	0	0	0	0	0.645	0.159	0	0.157	0.726
ENSGALG00000012495	TNNC2	3992811	3989347	9031.ENSGALP00000020390	9031.ENSGALP00000011046	0	0	0	0	0.723	0	0	0.052	0.726
VDAC2	MDH2	3988175	3986261	9031.ENSGALP00000007997	9031.ENSGALP00000003012	0	0	0	0	0.634	0	0	0.284	0.726
LIG1	NCAPG2	3993263	3989158	9031.ENSGALP00000021795	9031.ENSGALP00000010530	0	0	0	0	0.726	0	0	0	0.726
SMC4	KPNA2	3996218	3987280	9031.ENSGALP00000032358	9031.ENSGALP00000005662	0	0	0	0	0.683	0.063	0	0.147	0.725
SMC2	MCM6	3997065	3992724	9031.ENSGALP00000036816	9031.ENSGALP00000020147	0	0	0	0	0.621	0.053	0	0.296	0.725
PSMC2	RPS24	3990200	3988091	9031.ENSGALP00000013388	9031.ENSGALP00000007763	0	0	0	0	0.722	0.052	0	0	0.725
SLC25A10	PHB2	3997241	3993807	9031.ENSGALP00000037564	9031.ENSGALP00000023446	0	0	0	0	0.637	0.042	0	0.268	0.723
RPL21	PSMC2	3999308	3990200	9031.ENSGALP00000041993	9031.ENSGALP00000013388	0	0	0	0	0.72	0	0	0	0.72
UQCRC2	MDH2	3986601	3986261	9031.ENSGALP00000003914	9031.ENSGALP00000003012	0	0	0	0	0.64	0	0	0.253	0.719
ACTA1	DCTN5	3991953	3988870	9031.ENSGALP00000018042	9031.ENSGALP00000009807	0	0	0	0	0.055	0.649	0	0.215	0.716
IPO5	KPNA2	3995290	3987280	9031.ENSGALP00000027238	9031.ENSGALP00000005662	0	0	0	0	0.087	0.371	0	0.546	0.716
SRL	TNNT3	3997557	3989188	9031.ENSGALP00000038763	9031.ENSGALP00000010605	0	0	0	0	0.63	0	0	0.258	0.713
FBP2	MDH2	3992879	3986261	9031.ENSGALP00000020562	9031.ENSGALP00000003012	0	0	0	0	0.186	0.113	0	0.635	0.713
SMC4	MCM6	3996218	3992724	9031.ENSGALP00000032358	9031.ENSGALP00000020147	0	0	0	0	0.533	0.053	0	0.404	0.713
CASQ2	TNNI2	3996914	3989197	9031.ENSGALP00000036165	9031.ENSGALP00000010627	0	0	0	0	0.617	0	0	0.27	0.709
RAB10	COPG	3996876	3988719	9031.ENSGALP00000036002	9031.ENSGALP00000009420	0	0	0	0	0	0	0	0.708	0.708
MYOM2	MYOM1	3994921	3993967	9031.ENSGALP00000026310	9031.ENSGALP00000023918	0	0	0	0.939	0.692	0	0	0.815	0.707
CDK2	STAT3	3998440	3987069	9031.ENSGALP00000041027	9031.ENSGALP00000005161	0	0	0	0	0.058	0.154	0	0.659	0.705
SEC61A1	DAD1	3988785	3985231	9031.ENSGALP00000009577	9031.ENSGALP00000000261	0	0	0	0	0.095	0.394	0	0.505	0.704
RPS3	PKM2	3996765	3996501	9031.ENSGALP00000035584	9031.ENSGALP00000034108	0.287	0	0	0	0.332	0.369	0	0.127	0.702
ENSGALG00000026366	MYL1	4000339	3986861	9031.ENSGALP00000043135	9031.ENSGALP00000004578	0	0	0	0	0.505	0.224	0	0.286	0.701
ENSGALG00000026366	NEB	4000339	3992810	9031.ENSGALP00000043135	9031.ENSGALP00000020383	0	0	0	0	0.636	0.149	0	0.11	0.7
ENSGALG00000026366	ENSGALG00000012495	4000339	3992811	9031.ENSGALP00000043135	9031.ENSGALP00000020390	0	0	0	0	0.636	0.149	0	0.11	0.7
