# Supplementary material for: Viral–Host Interactome Analysis Reveals Chicken STAU2 Interacts With Non-structural Protein 1 and Promotes the Replication of H5N1 Avian Influenza Virus
Source: Front Immunol. 2021 Apr 21;12:590679. doi: 10.3389/fimmu.2021.590679 (PMC8098808; doi:10.3389/fimmu.2021.590679)
Supplement: Supplementary Table 4 — Venn diagram comparing the host interacting proteins of H5N1 AIV and H1N1 influenza virus. [file Table_4.XLSX]

## Sheet: with H1N1 IAV- human PPIs
We compared our data to other IAV-related data sets with previously published H1N1 IAV –human PPIs. H5N1 is our data, A/mallard/Huadong/S/2005 (SY), chicken DF1 cells . H1N1-1, Influenza A/Puerto Rico/8/34, human HEK293 cells. H1N1-2, A/WSN/33, human HEK293 cells. H1N1-3, A/Puerto Rico/8/1934, human A549 cells.
Names	total	elements
H1N1-1 H1N1-2 H1N1-3 H5N1	19	SEC61A1
		TRA2A
		STAU1
		TMED10
		DDX1
		NUP205
		SNRPB2
		RSL1D1
		SQSTM1
		DAP3
		AFG3L2
		UBR5
		LARP1
		MOV10
		SNRPA1
		NCBP1
		RBMX
		DHX36
		TOP1
H1N1-1 H1N1-2 H5N1	14	LARP7
		STAU2
		ERLIN2
		LUC7L2
		DHCR7
		UPF1
		GEMIN5
		BTAF1
		SMC4
		U2AF1
		FXR1
		TPM4
		TMCO1
		COPG
H1N1-1 H1N1-3 H5N1	9	ERAL1
		DDX18
		NOP58
		NHP2L1
		IPO5
		LUC7L3
		P4HA1
		UGGT1
		SLC25A22
H1N1-2 H1N1-3 H5N1	86	ACTN4
		HSPB1
		PFKP
		SLC25A3
		KPNA2
		HNRNPR
		ABCF2
		DNAJA3
		DDX24
		ATP1A1
		SSRP1
		RPN1
		CTNNB1
		PSMD2
		ACLY
		SURF4
		MRPS9
		DNAJB11
		CCT7
		RPS3A
		PRPF8
		PSMD6
		RPL18A
		SYNCRIP
		MRPS31
		PPP1CB
		TARDBP
		PSMC5
		PDIA6
		TBRG4
		RAB1A
		RAB10
		RPN2
		ACTN1
		PHB
		ARCN1
		GCN1L1
		CTTN
		XPO7
		RBMS1
		CKAP4
		PLOD1
		MRPS35
		MATR3
		FASN
		EPHA2
		NUP93
		MRPL19
		PSMC2
		ARF4
		LARS
		DHX30
		ARF1
		SPTAN1
		RPS13
		HSPA4L
		MCM3
		SLC25A13
		PCNA
		RUVBL1
		MRPS22
		CDC42
		LRPPRC
		FLNB
		STRAP
		RRBP1
		PSMC1
		TRIP13
		CAPZA1
		AHSA1
		RPL21
		RPS15A
		GNB2L1
		IPO7
		BAG2
		PDS5A
		CCT5
		SNRPB
		ATP5C1
		RARS
		NDUFA10
		KPNB1
		PSME3
		ATP2A2
		GARS
		XPO5
H1N1-1 H1N1-2 H1N1-3	45	TCF25
		PTCD3
		ATXN10
		KPNA3
		ALDH3A2
		TRAPPC9
		HNRNPUL2
		SCAMP3
		FAM120A
		TRAPPC5
		CCDC47
		PDCD6
		HECTD1
		SDF4
		PURA
		SLC3A2
		HADHB
		SSR1
		NUP107
		PPP6C
		BAG5
		AKAP8
		QARS
		SPTLC1
		PTPLAD1
		RFC3
		RALY
		SNRPA
		ZW10
		DNAJC7
		TMPO
		DNAJB6
		KPNA1
		PGRMC1
		NUP188
		NUP160
		ATP6V1H
		CALU
		NCBP2
		SRPRB
		H1FX
		MLF2
		SART3
		P4HB
		PDIA4
H1N1-1 H5N1	10	GNL3
		DNM1
		EIF3D
		DNAJB4
		ICT1
		SRSF3
		PIK3R2
		HNRNPAB
		C22ORF28
		MKI67IP
H1N1-2 H5N1	97	TLN1
		SRPK1
		CAND1
		TPM3
		NPM1
		XRN2
		CNOT1
		SPTBN1
		SRP72
		LDHB
		TMEM33
		DHX15
		PHB2
		EIF2S1
		HNRNPK
		MCM5
		FASTKD2
		XPOT
		MDH2
		RPLP2
		RPS24
		RPL27
		NAP1L1
		YBX1
		ABCD3
		RPLP0
		EIF5B
		HNRNPA2B1
		BIRC6
		EEF1D
		SSB
		NCL
		MCM4
		DDX17
		PURB
		TBC1D15
		NPM3
		ELAVL1
		ACTA1
		TOP2B
		ALB
		HNRNPU
		SF3B3
		HDLBP
		HMGB1
		LBR
		MAP4
		GNAI2
		ILF2
		SFPQ
		YWHAE
		CCT2
		ATP5B
		RPS4X
		USP10
		RPS3
		RPS27A
		SNRPF
		SSR3
		RPS2
		SNRPE
		CTPS
		ANXA6
		EIF2S3
		SMARCA5
		FKBP10
		SNRPD1
		EPRS
		CAP1
		CSE1L
		DDX46
		BDH1
		NSF
		UGDH
		RPS20
		NPEPPS
		SLC7A5
		GTPBP4
		TNPO3
		DDX6
		HK2
		SF3B1
		CAV1
		MRPS27
		DBN1
		GDI2
		PA2G4
		TTN
		HNRNPA3
		MCM6
		SNRPD3
		EIF2S2
		UNC45A
		FDPS
		AARS
		VDAC2
		DNAJC10
H1N1-3 H5N1	50	DECR1
		MRPL1
		ATL2
		GNAS
		USP14
		MSH6
		DYNC1H1
		MGST1
		EIF4A3
		MTHFD1
		CORO1C
		PES1
		QSOX2
		HNRNPD
		SFXN1
		PYGB
		RBM14
		DYNC1LI1
		EIF3A
		CLPTM1L
		TIMM23
		FARSA
		MTHFD1L
		TM9SF3
		CSNK2A1
		TMOD3
		MMS19
		EIF6
		EIF3B
		KIF5B
		MYOF
		PRPF6
		STAT3
		HEATR1
		MRPL44
		SEL1L
		PSMA2
		GLUD1
		SMC2
		NOP56
		HNRNPDL
		IQGAP1
		MRPS5
		TROVE2
		MSH2
		SRSF2
		ZFR
		HSD17B12
		PSMB1
		TRAP1
H1N1-1 H1N1-2	57	FARP1
		EIF2B5
		SAAL1
		CDIPT
		NCDN
		IMMT
		HIST1H1A
		ARMC6
		MAD2L1
		PCBP1
		CPVL
		EIF2B2
		RANBP1
		TYMS
		RCN1
		PHAX
		EIF2B4
		SRP14
		SKIV2L2
		BZW2
		FAM62B
		EIF2B1
		PRKACA
		TRAPPC3
		MAP7D1
		RFC5
		DDX20
		UTP15
		CLPB
		C22orf28
		EIF2B3
		GPRASP2
		PRAF2
		STUB1
		QPCTL
		BZW1
		ANGEL1
		PRKAR1A
		AGK
		HK1
		OCIAD1
		IQCB1
		CHCHD3
		HNRPDL
		TUBB6
		TOP2A
		HSPBP1
		FBL
		C7orf43
		DNAJB12
		HLA-B
		JAK1
		PTCD1
		PEX19
		KPNA6
		STRN
		HEATR3
H1N1-1 H1N1-3	36	FAM98A
		POLR2B
		PNPLA6
		NOP10
		TTC27
		FKBP8
		DNM2
		PPP6R3
		CHP1
		CTNND1
		MAGED1
		EDEM3
		UQCRC2
		STT3A
		CLGN
		SNRNP70
		SLC25A1
		PPP6R1
		TECR
		NDUFS2
		DKC1
		TRAPPC10
		FAF2
		MVP
		ACAD9
		CLU
		AIMP1
		SLC27A4
		FAR1
		ALDH1A1
		TRIM32
		ZCCHC8
		SUGP2
		ECM29
		MT-CO2
		TIMM21
H1N1-2 H1N1-3	227	RPS17
		DDB1
		DDX5
		RPS5
		IPO9
		DARS
		ITM2B
		ACSL3
		GRPEL1
		IMPDH2
		CIAO1
		RBM10
		DSTN
		IPO4
		NDUFA8
		PSMD3
		FUS
		PTRF
		PSMD11
		ADCK4
		RANBP6
		QKI
		ABHD12
		AHNAK
		YWHAZ
		OPA1
		PFKL
		ETFA
		MRPS28
		FAU
		GANAB
		TCP1
		ITGB1
		PSMC4
		PSMD8
		TRAPPC2
		NUP85
		RAB5A
		XPO4
		EIF5A
		ARFGEF2
		PRKDC
		PSMD12
		KCTD17
		SNRPG
		ACOT9
		SF3B2
		ERH
		SUPT16H
		RUVBL2
		VCP
		PSMA5
		SLC2A1
		SSR4
		SLC25A24
		ANXA2
		NCOA5
		COPB2
		BUB3
		GFPT1
		KPNA4
		EIF4E
		U2AF2
		IGF2BP2
		LMNB1
		FMR1
		CTNNA1
		PRMT5
		G3BP2
		DPM1
		FASTKD5
		ICMT
		FXR2
		TNPO1
		MCM7
		DHX38
		WDR77
		DYNLL1
		SLC25A11
		NUDC
		PPP2R2A
		MFN1
		RBBP7
		STIP1
		ARF5
		CCT3
		TRIM28
		RHOG
		PPP2CA
		KRT7
		AKAP8L
		SLC25A10
		RPL35A
		JUP
		MRPS15
		PTRH2
		MRPS6
		PPM1G
		TIMM50
		PCBP2
		KDELR2
		SDF2L1
		RAB18
		SEC61B
		RBM25
		MTCH2
		FLII
		AP2A2
		RPS9
		HEATR2
		SRRM2
		MRPS18B
		MYBBP1A
		HSBP1
		CAPZB
		ARL8B
		SDHA
		NCLN
		MYO1B
		MACF1
		RAC1
		ANXA1
		SMARCC1
		SQRDL
		ARL1
		PRDX6
		MRPS34
		LGALS1
		THOC2
		MYO1C
		MRPL47
		COPA
		GOLPH3
		CLPTM1
		MYEF2
		ANKRD28
		RAB14
		CHD3
		EFTUD2
		ACTR1A
		HSPA4
		ZWILCH
		MYL6
		KCTD5
		PSMC6
		PSMB2
		CALR
		RBBP4
		CYC1
		RPL22
		SCD
		NAP1L4
		PFKFB3
		C14orf166
		VDAC1
		TJP1
		TXNDC5
		PFKM
		GART
		TUBB3
		S100A6
		TFRC
		MRPS26
		ILF3
		RPL30
		ATAD3A
		S100A11
		CLTC
		SRP9
		KARS
		RAN
		PSMD14
		EIF4G1
		SF1
		DDX55
		RPS15
		PGAM5
		PRDX3
		SCYL2
		SERPINH1
		ATP5O
		NME2
		EIF5
		EIF4A1
		SPTLC2
		ANKFY1
		EMD
		CAD
		EEF1E1
		STRBP
		SLC25A6
		MRPL49
		RPL18
		RPL27A
		RPS19
		LRRC59
		SDF2
		RAB5C
		POLR2H
		S100A10
		MRPS2
		HSPH1
		ACIN1
		GBF1
		COPB1
		CDC123
		NT5C2
		MDN1
		TCEB2
		RPS7
		PSMD13
		ARFGEF1
		CANX
		PLD3
		PABPC1
		POLR2C
		PSMD7
		MARS
		LMNA
		HKDC1
		CLNS1A
		PDHB
		PNN
		MAT2A
		EEF1G
		TRAPPC6B
		SNRPD2
H5N1	336	RAB2A
		AACS
		ABCB7
		BRIX1
		RCJMB04_20f2
		G3BP1
		HSD17B10
		IGF2BP3
		PYC
		FAT4
		CHD9
		RCJMB04_34k10
		LONP1
		ARF6
		CRMP4A
		SLK
		LMNB2
		SMC3
		OGDH
		DHRS7
		P09644
		V9GW36
		TNNT3
		PLEKHC1
		ES/130
		EMC1
		Gga.55993
		E1C3L7
		RCJMB04_6o1
		TRAM1
		PPP1R9A
		SEC23IP
		EIF3M
		ACTC1
		ERO1L
		SARS
		R4GGU4
		RCJMB04_2m11
		HP1BP3
		IPO13
		TSN
		FKBP4
		PTPN2
		AP3B1
		RCJMB04_5n23
		Gga.48381
		HEATR5B
		FN1
		ACO2
		RBM6
		HDAC3
		RCJMB04_1c14
		PRPF39
		CAPN6
		ITSN1
		UMPS
		HNRNPA0
		F1NH85
		Q9PSS9
		F1NRQ2
		PGM1
		Gga.53757
		SET
		THY1
		Gga.32618
		P09987
		SDR16C5
		DOPEY2
		YTHDC2
		HPGDS
		Q6EE32
		LOC416354
		AS
		PDCD6IP
		Gga.55113
		UGT2A3
		FAM53A
		HSD17B7
		ZBTB41
		CDS2
		R4GJ67
		ARPC1A
		LOC100857104
		PLS3
		PTPN9
		RPAP1
		MS001
		GNA13
		SFXN3
		CNOT2
		P02263
		SRL
		TNRC6B
		skTmod
		ARHGDIB
		FH
		F1NT30
		RCJMB04_3b17
		DOCK1
		DGCR8
		DCTN4
		VPS35
		VAC14
		EXOC4
		F1NCZ1
		F6U7Z0
		CEP290
		Q90WF1
		MAPK1
		TACC3
		HIST1H111R
		Gallus
		DCBLD1
		SORCS3
		tcp-1
		Q9PTD6
		AGL
		TMEM43
		RTCA
		KIF27
		Gga.51956
		RAD50
		FAM110D
		ARPC1B
		LIG1
		MCM2
		ATP2B4
		F1NLQ1
		RB1
		ERLIN1
		CYB5R3
		CDK2
		XRN1
		Q9DGM4
		R4GMA1
		OTUB1
		LOC770025
		RCJMB04_9b22
		Bact
		USP5
		LOC772393
		ABCB6
		IDH1
		G4WW42
		R4GLP7
		ABCC1
		LMF2
		LOC429847
		SEPT11
		DDX39B
		PSMA6
		LOC100859826
		FKBP25
		PYCR2
		ABCA5
		SEC24A
		Gga.5511
		E1C1G5
		PCOLCE2
		MYO1D
		LOC100859076
		RCJMB04_23a5
		ACOT8
		Q90ZM5
		TP53RK
		KTN1
		RCJMB04_2h4
		RCJMB04_7l20
		GULP1
		MYBPC2
		HSPA12A
		Gga.55651
		O42388
		WLS
		LOC426881
		BRT-2
		AIFM1
		Q90XD9
		RCJMB04_17k23
		Q6EE62
		pfk
		RAB8B
		FBP2
		MYOM1
		ACACA
		DDX27
		F1N822
		MDH1
		LOC418169
		MYO6
		WDR1
		PI4KA
		F1NWS8
		PARVA
		NKRF
		IDH2
		LOC423693
		TNNC2
		RAI14
		LSG1
		RCJMB04_34i5
		LOC100857691
		Q90576
		PARP14
		DNAH1
		NEK7
		MYBPH
		LOC100859596
		P32882
		ARPC5
		MYH1G
		LIMA1
		COL6A2
		TMTC3
		PURH
		Gga.49302
		AKR7A2
		MAP2K2
		WARS
		NCAPG2
		TNNI2
		SLC38A2
		Hsp25
		LOC100858210
		MYO5A
		RABGAP1
		PDS5B
		Gga.2859
		PASD1
		TMED5
		VDAC3
		LCA5
		FTSJ3
		LOC426301
		P68139
		TMEM63B
		LOC100858102
		O57660
		NEB
		LSS
		RPF2
		P02604
		RNF213
		SEC23A
		E1BRQ7
		F1NQB6
		LOC430067
		Q90784
		Gga.55607
		ARPC2
		COL3A1
		LOC100857165
		RCJMB04_16d21
		P4HA2
		Gga.14530
		NIP7
		RCJMB04_28g18
		RFC2
		B5M200
		ZNF512
		E1BQ63
		MYOM2
		AARSD1
		D0VX29
		PPEF1
		alpha-fTM
		SBF2
		NLRC5
		Gga.22975
		SLC1A4
		IGDCC4
		RCJMB04_2d15
		HNRNPM
		ENDOD1
		SRSF1
		RDH12
		SACM1L
		SLC20A1
		FEN1
		EHD3
		UBA52
		SLC9A1
		GSTA3
		Q9W6J3
		MON2
		AP3D1
		EIF3L
		HA
		ERP44
		Q9DEG4
		RRM1
		LRRN3
		Gga.3145
		VCL
		PDCD11
		F1CN30
		PKM
		LOC100859465
		GPD2
		ARHGDIA
		SCAMP2
		LOC776067
		CNP
		CPSF4
		E1BRY8
		MAP2K1
		Q0MRC6
		RCJMB04_3p21
		GMDS
		ZNF326
		DERL1
		CTSZ
		TBCD
		CASQ2
		APOA1
		DCTN5
		MYH1F
		RCJMB04_33h2
		Gga.30681
		PGM3
		PGD
		LOC428510
		RPL26L1
		Q9I898
		URP
		SMC1
		MIB1
		RCJMB04_10h22
		DPYSL3
		IGF2BP1
		RCJMB04_7b3
		Gga.48892
		Q6EE59
		RAB7A
		Q90681
		WDR63
H1N1-1	168	IRAK1
		HOOK3
		FAM96B
		CCDC124
		RING1
		TRUB2
		CEP170
		TRIM41
		YME1L1
		RBFOX1
		SON
		COG1
		RICTOR
		DNAJB3
		NCAM1
		WDR6
		WDR62
		AGTRAP
		FAM83H
		CDSN
		RBM9
		NDUFA13
		TTC13
		FAM114A2
		ELAVL2
		COQ5
		DNAJC16
		MAP1A
		NUP133
		ATP6V1A
		STK3
		NCSTN
		NOTCH2
		FKBP5
		STRN3
		CCT6B
		HNRNPCL1
		PKP2
		ERGIC3
		MTERFD1
		BBX
		COL4A2
		SEC16A
		ATP5J2
		CBWD1
		TELO2
		RINT1
		AAR2
		SPAG5
		LSM14B
		TRIM4
		APPL2
		TRIM66
		ANKHD1
		NISCH
		CEP170P1
		CDC45
		EHMT1
		GGCX
		FKBP15
		POP1
		NPEPPSL1
		SMTN
		MKI67
		PEX5
		SCO2
		PAK4
		IGBP1
		PIK3R1
		EBNA1BP2
		HOOK1
		TIMM23B
		HAX1
		IGF2R
		ZMPSTE24
		TFCP2
		C2orf47
		C12orf23
		SFXN4
		HAUS3
		CCP110
		NARS2
		CDC42EP1
		PDK3
		RBM28
		EEA1
		COPR5
		PASK
		SAV1
		PSD3
		FANCD2
		ZBTB34
		AMBRA1
		GALK1
		HIST1H2AA
		RC3H1
		NOM1
		RPGRIP1
		ATP5I
		SKP1
		PEX14
		MAPKAP1
		WIZ
		FAM105B
		HSD17B4
		NOP2
		HAUS6
		TRO
		SIPA1L2
		ALDH1A2
		PIK3R3
		PFN2
		PRR14L
		NHP2
		PPHLN1
		ZNF281
		MEPCE
		HLA-A
		ZRANB1
		KIF5A
		GFM1
		ZNF644
		ZCCHC3
		DCAF7
		KEAP1
		HAUS8
		KPNA5
		PABPC4L
		ZC3H18
		SKAP
		CARM1
		ASPM
		AFAP1L2
		CEP78
		GCC1
		PIK3CA
		CLINT1
		CASC5
		KIAA1671
		GADD45GIP1
		FANCI
		IQSEC1
		LARP1B
		SLC25A19
		CDC73
		LAS1L
		ETAA1
		C1orf35
		TMX1
		HJURP
		HAUS5
		FYTTD1
		TGFR1
		WDR5
		DNAJB5
		ANGEL2
		CIT
		TRAPPC4
		MYCBP
		QSER1
		WDR18
		ADCK3
		ANK3
		SREK1
		GTF3C1
		FAM208A
		UBE3C
		DUSP9
H1N1-2	747	RPS11
		SKIP
		BYSL
		RPS18
		HNRPD
		TMSB10
		RPL19
		PRKRA
		PAIP1
		C1orf27
		RAB3IP
		THRAP3
		COPS7A
		RPL7A
		NOC4L
		NFIA
		NAT10
		LOC144097
		MAPKAPK2
		RIOK1
		ITGA3
		LUZP1
		EIF4G3
		ASCC3L1
		KRT1
		RPL35
		CLTA
		GRP58
		RBM17
		OR4A15
		SFRS1
		HSPA1L
		GFPT2
		BCLAF1
		UCRC
		RAD23B
		PPIL4
		ABR
		PLEC1
		KNTC1
		C19orf43
		NOL1
		YTHDF1
		GIMAP1
		HIST1H1E
		EIF3S2
		TPI1
		TUBB2C
		HSPD1
		CEECAM1
		RPS28
		ATAD1
		FABP5
		TUBB
		YWHAQ
		COPS4
		CBLL1
		RPLP1
		FAM76B
		MLF1
		SNHG3-RCC1
		THADA
		PRPS2
		ASS1
		CCT8
		N-PAC
		HNRPA0
		MTX1
		C12orf44
		SFRS5
		UPF3A
		TRIP12
		BTF3
		HIST1H2BL
		RPL32
		PB1
		C17orf85
		CSDA
		HSPA8
		UNG
		BRD8
		DCUN1D5
		SCYE1
		GNB4
		FRYL
		RPL4
		RPS21
		HEXIM1
		RPL10
		TUBA1
		HNRPH1
		EIF3S3
		SFRS6
		LANCL2
		MOGS
		CCT4
		EXOC1
		KIAA0664
		RDX
		GRWD1
		DNAJC9
		CSRP1
		UGCGL2
		DCTN1
		VIL2
		FANCA
		CDC2L5
		C1QBP
		DNAJC11
		TIMM17A
		PGAM1
		TCF21
		NCAPD3
		GTF3C5
		EIF3S6
		SNRPC
		FBF1
		MAP1LC3B
		HSPA2
		KRT8
		ZNF294
		CENTB2
		TAF9
		PHGDH
		SFRS2B
		GPS1
		EIF3S10
		RPS29
		PPFIBP1
		EHD2
		FIS1
		SFRS10
		SAFB2
		BAG3
		RIC8A
		IMPA2
		PSIP1
		AP2B1
		ATXN2
		LGALS12
		NACA
		BCAS2
		KIAA0368
		RBM3
		RPL17
		BMS1
		COMTD1
		GEMIN4
		KIAA0776
		ARS2
		UQCRQ
		RIMS1
		SMARCA3
		AP2S1
		USMG5
		GRIN2A
		TUFM
		MRPL11
		SF3B5
		KCTD2
		WDR26
		RPS4Y1
		TOMM22
		MRPL9
		RPL24
		E2F7
		EIF3S6IP
		CALM2
		COBRA1
		STAT1
		DKFZp564K142
		TARBP1
		SNW1
		PEX11B
		BANF1
		BSG
		FER1L6
		SRRM1
		WIBG
		PABPN1
		EEF1A2
		C3orf62
		HRNR
		ARMCX3
		LOC153364
		SKP1A
		FAM73B
		COPS6
		EIF2AK2
		RBM4B
		H3F3A
		KRT9
		CALML5
		TMED3
		ATP5A1
		YWHAG
		PPIH
		LOC493869
		ACADM
		PARP12
		XPO6
		USP15
		RPS6
		JTV1
		HMGN2
		PFKFB2
		TFB1M
		SR140
		RPS10
		CLIC4
		BAT1
		TSC1
		PSMB7
		LRP1
		API5
		SAMHD1
		EID1
		DHX8
		TUBB4
		CAPNS1
		EFHD2
		EGFR
		THOC4
		FRG1
		RPL15
		PRC1
		PRPF31
		DDX3Y
		LGALS3
		FAM22F
		ABCF1
		PAPD1
		CFL1
		SMARCA4
		CPSF6
		HNRPC
		RPL34
		AKAP12
		SGTA
		LOC728623
		RPL28
		SEC61G
		IARS
		HM13
		SFRS9
		NCKAP1L
		RBBP8
		RPL3
		ATPBD1C
		RFC1
		C5orf3
		KIAA1967
		EIF3S12
		CCDC56
		MTDH
		HSP90AB1
		HSPE1
		S100A2
		UTP6
		COPS3
		HNRPL
		PRKRIP1
		KRT18
		HIST2H2AA3
		KCMF1
		YTHDF2
		ARPC4
		RPL9
		CRAMP1L
		DDX48
		RANBP5
		DDX21
		POLE4
		CNIH4
		PWP1
		PSMD4
		SFRS4
		ST3GAL4
		HNRPA1
		HBB
		C6orf66
		RGNEF
		CDC37
		INTS2
		TUBA6
		DNAJB2
		CLIP4
		HAT1
		C14orf173
		RASGRP4
		KRT19
		ENO1
		KIAA0650
		RNPS1
		MGC75495
		EXDL2
		LEKR1
		PCDHB12
		TP53
		PRPSAP2
		CBX3
		ZCCHC2
		RPS27L
		SAPS3
		C16orf80
		C20orf11
		NONO
		TPM2
		MAGOH
		RPL37A
		KIAA1571
		LAP3
		RPL11
		HADHA
		RPL8
		XRCC5
		FLJ12529
		CCDC42
		RBM39
		EIF3S5
		SF3B14
		RAB9A
		S100A7
		C1orf33
		TOMM40
		RPL23A
		VGF
		ADNP
		MBOAT7
		CALD1
		EIF3S9
		LARP4
		PMS1
		RPL31
		RPL10L
		RPS25
		DNM1L
		DEK
		TAF15
		HNRPF
		HIST1H1D
		P117
		UBTF
		TLOC1
		GAPDH
		ZC3H15
		PSME2
		DOCK7
		HIST1H1C
		ARHGEF19
		AKAP11
		MBC2
		HIST1H4A
		TNPO2
		ACTG1
		MAP2K3
		ATXN2L
		HDPY-30
		RPL38
		NARS
		RPS16
		LACTB
		RPL14
		CYR61
		GMEB1
		NOL14
		CCT6A
		TCOF1
		SLC16A1
		NUDT21
		TRIM5
		RCN2
		HIST2H2BE
		LARP5
		PVR
		SAFB
		GNB3
		UCK2
		RAP1GDS1
		PGK1
		ARHGEF10L
		CCDC25
		ZAP70
		RPL10A
		HSPB8
		NUFIP2
		MTA2
		RAP1A
		POLR1C
		LOC100287932
		K-ALPHA-1
		MSN
		RPL36A
		TPP2
		DDOST
		MRPS14
		SLC39A7
		FARSB
		TUBAL3
		BASP1
		PSMA1
		SNRP70
		RPL29
		LOC285636
		PAIP2
		RPS23
		NAPG
		TAGLN2
		C17orf83
		DDX47
		LOC728568
		GGA3
		PCYT1A
		CYFIP1
		SLC25A5
		PELO
		LEPRE1
		OSMR
		MRPL12
		PRPF19
		NDUFS8
		RPL12
		STEAP3
		HNRPM
		CRYAB
		KIF11
		PSMB6
		GNG5
		NUP153
		CSDE1
		SIKE
		GPSN2
		XRCC6
		GPI
		SND1
		BCAP31
		GDI1
		GATAD2A
		ARHGEF2
		PTGES3
		CS
		PRDX1
		BCDIN3
		CASC3
		FLNC
		LASS6
		EIF3S4
		UBXD8
		PPP2R1B
		CNN3
		RPSA
		PRSS35
		RCC2
		SFRS3
		AHCY
		PABPC3
		RPS8
		GRSF1
		ZFP36L2
		KIAA1799
		USP9X
		DCD
		KIAA1524
		RRAS2
		AASDHPPT
		SIAHBP1
		STK38L
		C20orf114
		AP2M1
		DPM3
		VBP1
		RPL7
		LUC7L
		Spc24
		AFF4
		SUB1
		UBE2M
		STOM
		PCID1
		ITGB4BP
		ANK2
		SF3A2
		COPS2
		SRBD1
		VIM
		LGALS3BP
		C20orf3
		ABCE1
		GLT25D1
		C8orf55
		KIAA1856
		PHC2
		MYH10
		RPS26
		CTBP1
		PRSS15
		DNAJA1
		ARMC4
		PRPS1
		MTCH1
		C1orf52
		TPM1
		CRIM1
		TCEB3
		TUBA3
		C1orf77
		KIAA0406
		HSGT1
		WDR60
		HADH2
		PPIB
		SDCCAG1
		PRDX5
		PPIA
		DHX37
		C7orf27
		TMED2
		CTSD
		EEF1B2
		PRPSAP1
		EIF3S8
		S100A1
		RPL6
		VARS2
		H2AFZ
		RFC4
		PLOD3
		S100A8
		DRG1
		AYTL2
		TBL2
		ch-TOG
		ADRM1
		BAT3
		DDEF1
		ALDOA
		HIST1H2AI
		LASP1
		SPIN1
		CROP
		ANXA5
		PTBP1
		SSNA1
		CDC2
		SEC31A
		NSDHL
		PSME1
		EEF1A1
		H1F0
		ETF1
		INTS3
		IDH3A
		HSP90AA1
		YWHAB
		PARP1
		COPS7B
		DHX9
		EIF4B
		KRT2
		PRPF40A
		NSUN2
		PSMA4
		ROCK1
		PHF5A
		NCAPH
		PDPN
		RARSL
		RPL26
		IVNS1ABP
		KRT14
		OGT
		HNRPUL1
		EPPK1
		SFRS2
		EEF2
		HIST1H1B
		MEN1
		TUBB2A
		RPL36
		KRT73
		DNAJA2
		ATP5L
		ATP1A2
		COPS5
		S100A4
		PYGL
		SLC2A12
		PHF6
		DNMT1
		HIST1H2BG
		RASGRP1
		TRIM21
		PPM1B
		CAPRIN1
		TPP1
		TUBA8
		GSPT2
		CDK2AP1
		RPL5
		HSPA9
		FUSIP1
		SEMA6C
		RAB3D
		DCUN1D4
		SRPK2
		HPCAL1
		SAP18
		HSPA5
		LOC375449
		PUS7
		XPO1
		PDCD8
		HNRPAB
		PEX3
		RPS12
		PABPC4
		HNRPH3
		PPP2R1A
		OS9
		COPS8
		SIL1
		VPS18
		MRPS23
		GJB2
		SPTB
		GTF3C4
		HELLS
		GBP6
		SLC16A3
		SHROOM3
		C17orf35
		NCAPD2
		UBAP2L
		KIF1C
		CHD4
		KHSRP
		ACTC
		ADSL
		SFRS12
		UREB1
		ERCC6
		NEDD8
		RPL13
		DNCH1
		MMS19L
		RBAF600
		TRA1
		HCAP-G
		MAT1A
		ACTB
		RPL23
		HSA9761
		IPO11
		HCCA2
		SFRS7
		CCDC88C
		SERPINE1
		MAP1B
		PPP2R5D
		PKM2
		RANBP10
		PSMD1
		TIMM44
		CCDC135
		LRRFIP2
		C9orf5
		FLG
		CTNNAL1
		RPL13A
		DYRK1A
		PAICS
		RAB11A
		PLCD3
		CHD5
		HSPA1B
		DDX23
		RBM8A
		HSPC111
		CUL4A
		CHERP
		RNMTL1
		CIRBP
		USP22
		M6PRBP1
		TSR1
		MRCL3
		KRT10
		LOC51035
		PON2
		YAP1
		PFN1
		PNO1
		KRT5
		ST13
		CLIP1
		SF3B4
		PSMC3
		SAE1
		C9orf80
		KRT6B
		TXN
		ROD1
		CDC5L
		KPRP
		KHDRBS1
		XTP3TPA
		AHNAK2
		TMSB4X
		TMED1
		PPA1
		C18orf34
		DHRS8
		G3BP
		HMGA1
		CAPN7
		SERBP1
		TESC
		UAP1
		STK38
		RPS14
		UGCGL1
		CAST
		DDX3X
		TRIM25
		ANP32B
		NUP62
		ARHGEF10
		FLNA
		GOLGA4
		RPL37
		SLC9A10
		AMD1
		TTC16
		WAPAL
		SFRS11
		EIF3S7
		NUSAP1
		PRSS1
		PNKD
		ATRN
		HBA2
		CCDC88A
		HNRPH2
		S100A9
		CBR1
		TXNDC10
		RPS27
H1N1-3	332	DPY30
		POLR2G
		UTP20
		APOL2
		VPS4A
		ATP5F1
		ESYT1
		RAB1B
		RBM15
		MRPL10
		CSTF1
		NDUFAF4
		COX15
		MRPL38
		UGT1A1
		FADS1
		UBA1
		ECH1
		RHOT1
		VKORC1
		PDIA3
		SUPT4H1
		FITM2
		TIAL1
		ALDH18A1
		ALDH2
		BOP1
		NOP9
		PLIN2
		MCU
		SRSF11
		INTS1
		CELF1
		POLR2J
		EXOC2
		RAB5B
		CAPN1
		H3F3B
		EZR
		PRDX4
		PTGES
		UFL1
		MRPL15
		NGDN
		AGPS
		TMED9
		RPRD1B
		FUBP1
		FOCAD
		PSMD5
		RTCB
		MRPL41
		YWHAH
		CTSB
		MRTO4
		DDX39A
		DLST
		AGO2
		LDLR
		ABCC2
		RARS2
		ATP5H
		MAP7
		POLR1A
		ANTXR1
		NELFCD
		PARP4
		OXA1L
		USP11
		CCAR2
		PRMT1
		NA
		NTPCR
		SLC7A11
		MRPS18C
		PLOD2
		EIF3H
		B4GALT4
		CA12
		IKBKAP
		MRFAP1
		NLRX1
		PPP1CA
		SLC25A40
		CNN2
		HMOX1
		MRPS10
		CMSS1
		MRM1
		HIST2H3A
		PTBP3
		TAP2
		SLC25A4
		CYB5B
		MRPL13
		CDK13
		TMX3
[truncated: 235 more rows]

## Sheet: with  H1N1 RNAi screen data
We compared our data to other IAV-related data sets with host proteins implicated in H1N1 IAV function from RNA interference (RNAi) screen.H5N1 is our data, A/mallard/Huadong/S/2005 (SY), chicken DF1 cells .H1N1-4, WSN-Ren, human A549 cells. H1N1-5 and H1N1-6, A/WSN/33, human A549 cells.
Names	total	elements
H1N1-4 H1N1-5 H5N1	3	COPG
		KPNB1
		ARCN1
H1N1-4 H1N1-5 H1N1-6	4	ATP6V0D1
		ATP6AP1
		ATP6V1B2
		ATP6V0C
H1N1-4 H5N1	12	ACTC1
		CAPN6
		MAP2K2
		NHP2L1
		CSE1L
		DHCR7
		RPS20
		MAPK1
		SNRPA1
		TNPO3
		APOA1
		MIB1
H1N1-5 H5N1	15	ACACA
		DAP3
		TRAM1
		RPS27A
		RPS3
		SARS
		SNRPF
		CTNNB1
		PSMD2
		RPS24
		ZNF512
		PRPF8
		SF3B1
		NUP205
		TRAP1
H1N1-6 H5N1	4	MSH6
		RABGAP1
		SLC20A1
		RAB7A
H1N1-4 H1N1-5	23	BZRAP1
		SNRP70
		PLK3
		COPA
		IGSF1
		RACGAP1
		TNK2
		ATP6V1A
		OPRS1
		PPP1R14D
		FKBP8
		CLK1
		COPB2
		RPS10
		MDM2
		SF3A1
		PHF2
		CD81
		PTPRN
		ATP6AP2
		AIG1
		JUN
		MAP2K3
H1N1-4 H1N1-6	3	ATP6V0B
		DAPK2
		HRAS
H1N1-5 H1N1-6	3	P2RY12
		PSMD14
		SELPLG
H5N1	587	MMS19
		ACTN4
		RAB2A
		AACS
		BRT-2
		LOC426881
		MAP4
		GNL3
		ERAL1
		ABCB7
		HSPB1
		PFKP
		DECR1
		SLC25A3
		EIF6
		AIFM1
		BRIX1
		RCJMB04_20f2
		G3BP1
		HSD17B10
		Q90XD9
		TLN1
		MATR3
		MRPS35
		UGGT1
		IGF2BP3
		PYC
		FAT4
		RCJMB04_17k23
		Q6EE62
		CHD9
		pfk
		RCJMB04_34k10
		EIF3B
		LONP1
		ARF6
		SRPK1
		MRPL1
		CRMP4A
		RAB8B
		FBP2
		GNAI2
		FASN
		MYOM1
		SFPQ
		ILF2
		SLK
		CAND1
		LMNB2
		EPHA2
		LARP7
		SQSTM1
		SMC3
		KPNA2
		ATL2
		OGDH
		NUP93
		DDX27
		GNAS
		F1N822
		MDH1
		STAU2
		MRPL19
		DHRS7
		P09644
		PSMC2
		LOC418169
		MYO6
		USP14
		V9GW36
		TNNT3
		PLEKHC1
		WDR1
		YWHAE
		ES/130
		EMC1
		AFG3L2
		TPM3
		PI4KA
		Gga.55993
		E1C3L7
		DNM1
		F1NWS8
		HNRNPR
		PARVA
		RCJMB04_6o1
		KIF5B
		CCT2
		ARF4
		NKRF
		ERLIN2
		PPP1R9A
		ATP5B
		IDH2
		NPM1
		LOC423693
		XRN2
		TNNC2
		LARS
		SEC23IP
		CNOT1
		DDX18
		LUC7L2
		RPS4X
		SPTBN1
		USP10
		EIF3M
		SRP72
		RAI14
		LDHB
		ERO1L
		DHX30
		DYNC1H1
		ARF1
		TMEM33
		R4GGU4
		SPTAN1
		ABCF2
		LSG1
		DNAJA3
		RCJMB04_2m11
		RCJMB04_34i5
		DHX15
		LOC100857691
		HP1BP3
		IPO13
		RPS13
		TSN
		HSPA4L
		SMC4
		Q90576
		NOP58
		MGST1
		FKBP4
		PTPN2
		AP3B1
		RCJMB04_5n23
		PARP14
		Gga.48381
		DNAH1
		HEATR5B
		FN1
		EIF4A3
		SSR3
		DDX24
		ACO2
		ATP1A1
		RBM6
		NEK7
		HDAC3
		MYBPH
		RCJMB04_1c14
		LOC100859596
		PRPF39
		P32882
		ARPC5
		MCM3
		RPS2
		SSRP1
		UBR5
		SLC25A22
		SNRPE
		CTPS
		MTHFD1
		MYH1G
		ANXA6
		LIMA1
		EIF2S3
		SLC25A13
		ITSN1
		COL6A2
		PHB2
		UMPS
		MYOF
		TMTC3
		PURH
		PRPF6
		HNRNPA0
		SMARCA5
		F1NH85
		Gga.49302
		AKR7A2
		Q9PSS9
		FKBP10
		LARP1
		F1NRQ2
		RPN1
		EIF3D
		PGM1
		WARS
		SNRPD1
		NCAPG2
		Gga.53757
		SET
		PCNA
		DNAJB4
		THY1
		TNNI2
		EIF2S1
		EPRS
		Gga.32618
		STAT3
		CORO1C
		SLC38A2
		P09987
		SDR16C5
		RUVBL1
		Hsp25
		DOPEY2
		CAP1
		LOC100858210
		YTHDC2
		MYO5A
		HPGDS
		MRPS22
		HNRNPK
		Q6EE32
		CDC42
		LRPPRC
		LOC416354
		PDS5B
		Gga.2859
		FLNB
		AS
		PDCD6IP
		Gga.55113
		IPO5
		UGT2A3
		ACLY
		PASD1
		SURF4
		TMED5
		ICT1
		MRPS9
		MCM5
		STRAP
		RRBP1
		FAM53A
		VDAC3
		LCA5
		FASTKD2
		HSD17B7
		FTSJ3
		U2AF1
		XPOT
		MDH2
		LOC426301
		ZBTB41
		CDS2
		R4GJ67
		ARPC1A
		DDX46
		P68139
		LOC100857104
		PLS3
		TMEM63B
		PTPN9
		RPLP2
		RPAP1
		RPL27
		MS001
		LOC100858102
		SRSF3
		O57660
		GNA13
		PSMC1
		SFXN3
		TRIP13
		NEB
		CNOT2
		SEC61A1
		UPF1
		P02263
		HEATR1
		LSS
		MRPL44
		RPF2
		SRL
		FXR1
		PES1
		P02604
		TNRC6B
		SEL1L
		DNAJB11
		NAP1L1
		RNF213
		skTmod
		CCT7
		ARHGDIB
		QSOX2
		SEC23A
		YBX1
		PSMA2
		FH
		F1NT30
		E1BRQ7
		RCJMB04_3b17
		F1NQB6
		ABCD3
		DOCK1
		DGCR8
		LOC430067
		Gga.55607
		Q90784
		ARPC2
		COL3A1
		LOC100857165
		DCTN4
		VPS35
		VAC14
		GLUD1
		RCJMB04_16d21
		P4HA2
		MOV10
		Gga.14530
		NIP7
		SMC2
		BDH1
		RPLP0
		HNRNPD
		EXOC4
		RCJMB04_28g18
		EIF5B
		RFC2
		B5M200
		NSF
		CAPZA1
		E1BQ63
		MYOM2
		TPM4
		F1NCZ1
		SFXN1
		AHSA1
		AARSD1
		F6U7Z0
		UGDH
		D0VX29
		CEP290
		Q90WF1
		PPEF1
		NOP56
		alpha-fTM
		NPEPPS
		PYGB
		HNRNPA2B1
		RPL21
		BIRC6
		SBF2
		NLRC5
		TACC3
		Gga.22975
		SLC7A5
		RBM14
		DYNC1LI1
		EIF3A
		GTPBP4
		EEF1D
		RPS15A
		HNRNPDL
		SLC1A4
		RPS3A
		HIST1H111R
		IQGAP1
		MRPS5
		Gallus
		DCBLD1
		SORCS3
		tcp-1
		Q9PTD6
		AGL
		IGDCC4
		TMEM43
		CLPTM1L
		PSMD6
		SSB
		DDX6
		RCJMB04_2d15
		TIMM23
		HNRNPM
		SRSF1
		ENDOD1
		TROVE2
		RPL18A
		HK2
		RDH12
		SACM1L
		HNRNPAB
		SYNCRIP
		FEN1
		UBA52
		EHD3
		RTCA
		GNB2L1
		IPO7
		TRA2A
		CAV1
		FARSA
		PIK3R2
		BAG2
		KIF27
		Gga.51956
		NCBP1
		SLC9A1
		MRPS31
		PPP1CB
		MRPS27
		RAD50
		MTHFD1L
		FAM110D
		NCL
		GSTA3
		ARPC1B
		Q9W6J3
		LIG1
		MON2
		C22ORF28
		TMCO1
		MCM2
		DBN1
		AP3D1
		MCM4
		ATP2B4
		F1NLQ1
		TARDBP
		STAU1
		RB1
		EIF3L
		ERLIN1
		MSH2
		ERP44
		HA
		GDI2
		CYB5R3
		CDK2
		XRN1
		Q9DEG4
		TMED10
		RRM1
		PA2G4
		LRRN3
		Gga.3145
		LUC7L3
		DDX17
		Q9DGM4
		SRSF2
		P4HA1
		DDX1
		VCL
		TM9SF3
		R4GMA1
		OTUB1
		PDCD11
		RBMX
		PSMC5
		TTN
		PURB
		F1CN30
		LOC770025
		PDIA6
		PDS5A
		PKM
		RCJMB04_9b22
		TBC1D15
		LOC100859465
		ARHGDIA
		GPD2
		NPM3
		Bact
		ZFR
		HNRNPA3
		ELAVL1
		USP5
		LOC772393
		MCM6
		SCAMP2
		ABCB6
		SNRPD3
		LOC776067
		HSD17B12
		IDH1
		CCT5
		TBRG4
		RAB1A
		CNP
		G4WW42
		EIF2S2
		SNRPB
		CPSF4
		E1BRY8
		MAP2K1
		R4GLP7
		ABCC1
		LMF2
		MKI67IP
		Q0MRC6
		ACTA1
		RCJMB04_3p21
		ATP5C1
		LOC429847
		RARS
		SEPT11
		SNRPB2
		DDX39B
		RAB10
		TOP2B
		RPN2
		PSMB1
		GMDS
		ZNF326
		PSMA6
		DERL1
		ALB
		LOC100859826
		CTSZ
		TBCD
		CASQ2
		NDUFA10
		ACTN1
		PHB
		FKBP25
		DCTN5
		PSME3
		MYH1F
		RCJMB04_33h2
		RSL1D1
		PYCR2
		ABCA5
		SEC24A
		Gga.30681
		Gga.5511
		GCN1L1
		E1C1G5
		PCOLCE2
		ATP2A2
		MYO1D
		PGM3
		LOC100859076
		HNRNPU
		UNC45A
		PGD
		RCJMB04_23a5
		ACOT8
		LOC428510
		DHX36
		RPL26L1
		CSNK2A1
		Q9I898
		URP
		SMC1
		FDPS
		Q90ZM5
		TMOD3
		GEMIN5
		TP53RK
		CTTN
		KTN1
		RCJMB04_10h22
		SF3B3
		RCJMB04_2h4
		RCJMB04_7l20
		AARS
		XPO7
		GULP1
		MYBPC2
		HSPA12A
		DPYSL3
		VDAC2
		BTAF1
		GARS
		IGF2BP1
		Gga.55651
		RBMS1
		O42388
		RCJMB04_7b3
		Gga.48892
		HDLBP
		XPO5
		Q6EE59
		CKAP4
		HMGB1
		Q90681
		LBR
		TOP1
		WLS
		WDR63
		DNAJC10
		PLOD1
H1N1-4	253	KCNMA1
		LOC653712
		SMARCD3
		NAGPA
		SUMO1
		NTRK1
		TOP1MT
		LOC643641
		NTSR1
		ROGDI
		MID1IP1
		FOXQ1
		AATK
		FGFR1
		DSP
		NUP214
		LOC441239
		LOC728683
		SYNGAP1
		PKD1
		WDR34
		C20orf111
		ITGA3
		MAP1LC3C
		USE1
		TBK1
		GRK6
		GRK5
		SNRNP70
		HIST3H3
		RING1
		FOLH1
		C14orf28
		ROR2
		C5orf38
		UBQLN4
		MINK1
		ACRC
		DAPK3
		PRKCI
		OSMR
		TUBB
		ENTPD8
		CBLL1
		TEAD3
		NUP153
		DCLK1
		CTSW
		CDC42BPA
		FAM135A
		GJA8
		PALM2
		AQP4
		PRKCD
		OR10H4
		CACNG4
		PCCB
		ADAMTS2
		PRSS35
		AGTRAP
		IL5RA
		NEK6
		ACVR2A
		POLA1
		GABBR1
		ERN2
		SCN3A
		NRBP1
		CHAF1A
		TPT1
		TRPV2
		CAMK2B
		SGK1
		ADRA1B
		CSMD3
		FGFR2
		EPS8L3
		DCLK2
		CSNK1G2
		FNTB
		EPHA7
		HAND2
		JAK2
		UBXN10
		GPR62
		PSENEN
		ADAMTSL4
		IRAK3
		C1orf159
		PAK3
		VPS16
		NPY1R
		KIAA0999
		NFAT5
		CDK4
		FRAP1
		OR51T1
		SLC48A1
		STX5
		HIPK3
		FGFR4
		TUBB3
		PPP1R12C
		IL1F9
		PRKAG2
		OSBPL6
		KCNK12
		GOPC
		PLK4
		UBXD3
		PBK
		SMG1
		KLK9
		PIP5K1C
		GSK3B
		HUNK
		RAB17
		FBXO44
		STK39
		RPS6KA2
		ZNF862
		RAB11B
		HSP90AA1
		DYRK1B
		FPR1
		CCRK
		CLOCK
		ROCK1
		GSR
		ENG
		PTMA
		PIK3R4
		EIF2AK2
		DTX2
		SIAH2
		NLGN4X
		RP11-45B20.2
		UNCX
		CRHR1
		LOC730974
		LIMS3
		RBCK1
		AFF2
		F13A1
		DUSP3
		ITGA2B
		HECTD1
		NTRK2
		DUPD1
		MAP2K5
		PRPH2
		SUMO2
		CTSG
		LRRK1
		TXK
		ANAPC2
		IL9R
		FSCN1
		SGCA
		FLT3
		CREB1
		TBC1D1
		TRDMT1
		SLC6A19
		CAD
		MARK2
		STK31
		COL2A1
		G6PD
		43892
		PPIF
		RAD54L
		LOC440396
		C16orf72
		MAP3K12
		KCNJ3
		RBM5
		RABEP1
		FRK
		IKBKE
		CXorf21
		PTS
		IL17RA
		KHSRP
		ANPEP
		TRIM28
		CANT1
		ST6GALNAC6
		STX10
		NADK
		TXNDC11
		BRWD3
		PSMD1
		AKAP13
		OXSR1
		CIT
		PTPRM
		DIO1
		NUDCD3
		HIPK2
		CFLAR
		AKT1
		CDC42BPB
		PTPMT1
		PRKACA
		OR4M1
		SCN8A
		WDR18
		DLG5
		FAM104B
		CABC1
		KSR2
		BCL3
		BMPR1B
		CDKL5
		C2orf42
		SYCE2
		SAE1
		SUMO4
		GAK
		MAP4K4
		ZNF436
		HTR2A
		LTK
		SCNN1G
		ARAF
		PANK4
		ANKRD7
		LIMK1
		KCNJ11
		PDK3
		NF1L2
		NAGK
		SGK196
		EPHB2
		TAOK1
		FLT4
		MAP3K11
		PCSK7
		G6PC3
		UBR4
		EPHB4
		HIPK1
		PAK2
		APP
		VEGFB
		CDK10
		APC2
		CD3EAP
		ALPK2
		ADRBK2
		CCL13
		RPL36AP49
H1N1-5	233	BARHL2
		ABCC6
		POLR2L
		PLAU
		DCAMKL2
		CNGB1
		AXIN1
		XAB2
		CA13
		ITLN1
		RPS5
		CSEN
		SLC12A4
		G1P2
		PSMA1
		PIK3R5
		TBL3
		RPL35
		CYP2U1
		TRIM60
		ZNF37B
		KATNB1
		NPAS1
		PIN1
		HSPD1
		CDKN1B
		NTHL1
		B3GNT7
		CTGLF1
		GDF10
		KIF11
		PART1
		MGC26885
		SON
		PIK3CB
		SLC22A6
		HEG
		USP42
		GSTM4
		ZBTB2
		SNX6
		FLJ23554
		CENTA1
		E2F1
		PCDH18
		PEN2
		MAN2B1
		MGC48998
		GGTL4
		EIF3S4
		CHRM1
		CCNB3
		GRIN2C
		CEL
		SERPINA1
		RUNX1
		SLC9A3R1
		ATP2C1
		FBXW2
		CD58
		AHCYL1
		PSMC6
		LY6G6C
		FGF19
		SCNN1D
		MYOD1
		CKS1B
		TBX21
		SERPINB2
		AP2M1
		KIAA0664
		FAU
		LARGE
		HIST1H2BN
		LOC92235
		ARD1
		IL1A
		NYD-SP25
		DBT
		TFE3
		ASPA
		KCNK17
		CHUK
		RAB6B
		LRP1B
		MGC10433
		PRSS15
		HSF4
		EIF3S10
		MATN3
		IFNGR2
		B2M
		LPPR4
		PRPS1
		WNT9A
		RNF150
		ACVR1C
		NCK2
		PIK3C2G
		KIAA0652
		SULF2
		IK
		LOC401431
		BAIAP3
		RBM3
		MED6
		TXNL4A
		NXF1
		HPGD
		TRIM14
		USMG5
		EIF3S8
		MYC
		GCLC
		LOC283377
		EEF1A1
		C19orf20
		OPN1SW
		LGALS2
		MST1R
		FLJ10458
		PDGFRL
		CNNM1
		NUP98
		TNC
		DLG2
		IFNA7
		PLD2
		PSAP
		ATP1A2
		CRYAA
		C10orf57
		C6orf33
		MGC4238
		BRPF1
		LARP
		CLIC4
		XPNPEP1
		TRIM21
		COPE
		FBXW10
		FHOD1
		LHX3
		SNX9
		IL17R
		STAB1
		MYT1L
		FLJ11235
		RETN
		XPO1
		CLSTN3
		FLJ21865
		ABCB10
		NEK8
		PAOX
		KCNJ12
		SMU1
		KIAA1411
		ANKK1
		GPR146
		SFTPB
		FLJ25758
		C21orf7
		CRAMP1L
		DDX48
		CD48
		STXBP4
		SSTK
		C14orf172
		POLR2H
		KNG1
		IRF2
		CYP17A1
		MSRA
		DMAP1
		FTS
		TNFRSF18
		TCF3
		FLJ20516
		APPBP1
		Cry2
		TIMM44
		MPN
		AMN
		SIGLEC5
		HERC4
		PAICS
		CHST5
		SKIIP
		EPHB6
		CD47
		C2orf32
		LASS4
		EIF3S5
		SF3B14
		NUDT4
		BIRC1
		NEK9
		CXCR6
		CRSP2
		RFFL
		SUPT6H
		IFNAR2
		C21orf121
		FLJ12436
		COPB
		VNN2
		ATCAY
		DTX3
		GTF2H3
		RPS14
		APBB1IP
		BACH2
		MGC16471
		PHGDHL1
		LOC284058
		RPS16
		URP2
		SRRM2
		SSTR5
		FCHO2
		TRIB2
		RANBP9
		BAIAP2
		LRRN6A
		MLYCD
		PEPD
		ARTN
		SAFB
		LOC92312
		GNRH2
		DHRS2
		DERL3
H1N1-6	94	NMBR
		TAF4B
		B3GAT1
		CAMK1
		EED
		C1QL3
		ZNF397
		HTR7
		SIPA1
		UGT2B15
		ZSCAN16
		PIK3C3
		IPP
		HACE1
		GPR151
		KIAA0174
		SMPD2
		XCR1
		C4orf35
		ACOT2
		WT1
		C11orf71
		GC
		YWHAH
		TBC1D2B
		TMEM14A
		PCDHA9
		RARS2
		MAML3
		RCVRN
		RAB5A
		SLC7A4
		MADD
		GIGYF2
		RRP1B
		EOMES
		LARP6
		BUB1
		TXNDC16
		SNTB2
		METAP1
		ZCCHC14
		DPPA2
		NDUFB3
		NCRNA00200
		FSHB
		TPD52
		IVNS1ABP
		HIST1H1B
		PCDH12
		AXL
		CD200R1L
		PTGER2
		ERCC4
		RAD23A
		BPTF
		OR52M1
		EGFR
		DDX3Y
		SPOCK2
		Itch
		MAPK13
		SMOC1
		TAS2R40
		ZFP2
		DR1
		RNF24
		THOC6
		C6orf136
		FMO2
		DOCK5
		PTAFR
		MAN2B2
		C13orf28
		DYRK1A
		CDKN1A
		POLR2J2
		TCF7L2
		GJC1
		SAGE1
		INPP4A
		C4BPA
		DLAT
		TRIM59
		CLEC10A
		KCNJ16
		MPG
		YY2
		NEK3
		SMARCE1
		SIN3B
		RNF44
		MAEA
		DCLRE1C
